# Supplementary material for: Molecular Characterization of the Measles Virus Genotypes in JiLin Province, China
Source: PLoS One. 2012 Oct 8;7(10):e46011. doi: 10.1371/journal.pone.0046011 (PMC3466264; doi:10.1371/journal.pone.0046011)
Supplement: File S1 — Access Number and sequences. A total of 450 N gene sequences were downloaded from GenBank with known collection dates (range: 1970–2010), genotypes, and isolate country, and were retrieved for analysis. (TXT) [file pone.0046011.s001.txt]

Genetype_Access Number_Isolated Country_Isolated Year
D8_FJ719487_Tumkur.Ind_08
D8_HQ339925_BELLARY.IND_10
D4_HM581906_Helsingborg.SWE_10
D4_HQ214128_Massachusetts.USA_10
D4_HQ214127_Connecticut.USA_10
H1_HQ214126_Massachusetts.USA_10
D9_HQ214125_California.USA_10
H1_HQ214124_California.USA_10
B3_HQ214123_California.USA_10
D9_HQ214122_California.USA_10
D9_HQ214121_Nebraska.USA_10
B3_HQ607373_Derby.GBR_10
D4_HQ607372_Reading.GBR_10
H1_HQ607371_London.GBR_10
D9_HQ607370_Teeside.GBR_10
G3_HQ607369_Watford.GBR_10
D4_HQ288483_Llandudno.GBR_10
D4_HQ213944_Bath.GBR_10
D4_HQ213943_Oxford.GBR_10
D4_HQ213942_Harrow.GBR_10
B3_HQ213941_Keynes.GBR_10
D4_HQ213940_Southend.Sea.GBR_10
D4_HQ213939_Cambridge.GBR_10
B3_HQ202161_Newcastle.GBR_10
B3_HQ202160_Slough.GBR_10
D9_HQ202159_York.GBR_10
D4_HQ202158_London.GBR_10
D8_HQ202156_London.GBR_10
D4_HQ202155_Manchester.GBR_10
D4_HQ202154_Kingston.GBR_10
D8_HQ185360_Harrow.GBR_10
B3_HQ651725_Port-Loko.SLE_10
B3_HQ651724_Western-Rural.SLE_10
B3_HQ651723_Port-Loko.SLE_10
B3_HQ651722_Bonthe.SLE_10
B3_HQ651721_Bonthe.SLE_10
B3_HQ651720_Western-Rural.SLE_10
B3_HQ651719_Western-Rural.SLE_10
B3_HQ651718_Western-Rural.SLE_10
B3_HQ651717_Western-Rural.SLE_10
B3_HQ651716_Western-Rural.SLE_10
B3_HQ651715_Port-Loko.SLE_10
D4_EU812305_Patna.IND_06
D7_EF490999_Todi.ITA_04
D7_DQ987232_Bang.Ind_03
D7_DQ987231_Pune.Ind_04
D7_DQ987230_Pune.Ind_04
D6_AF495863_Sao_Paulo.BRA_97
D4_FJ196400_Papumpare.Ind_07
D4_HM579947_Istanbul.TUR_10
D4_HM579946_Edirne.TUR_10
D4_HM196167_Yozgat.TUR_10
D8_HM358877_KASARGOD.IND_10
D4_HM358876_VALSAD.IND_10
D4_HM358875_VALSAD.IND_10
D4_HM358874_VALSAD.IND_10
D8_HM358873_VALSAD.IND_10
D4_HM358872_VALSAD.IND_10
D4_HM358871_VALSAD.IND_10
D4_HM358870_VALSAD.IND_10
D4_HM358869_VALSAD.IND_10
D8_HM358868_VALSAD.IND_10
D4_HM358867_VALSAD.IND_10
H1_FJ415163_HongKong.CHN_08
H1_GU289431_HongKong.CHN_09
H1_GU289430_HongKong.CHN_09
H1_FJ415162_HongKong.CHN_08
H1_EU870595_HongKong.CHN_08
H1_EU870594_HongKong.CHN_08
H1_EU708986_Hong_Kong.CHN_08
H1_EU708985_Hong_Kong.CHN_08
B3_HM211176_HongKong.CHN_10
A_AY647965_Novosibirsk.RUS_97
A_AY647964_Novosibirsk.RUS_98
A_AY647963_Novosibirsk.RUS_98
A_AY647962_Novosibirsk.RUS_98
A_AY647961_Novosibirsk.RUS_95
A_AY647960_Novosibirsk.RUS_04
A_AY647959_Novosibirsk.RUS_02
A_AY647958_Novosibirsk.RUS_03
D6_AY647957_Novosibirsk.RUS_03
D4_AY641570_Novosibirsk.RUS_03
D4_AY641569_Novosibirsk.RUS_00
H1_AY556542_Zhejiang.CHN_03
H1_AY556541_Zhejiang.CHN_03
H1_AY556540_Zhejiang.CHN_02
H1_AY556539_Zhejiang.CHN_99
H1_AY737425_Hsinchu.TWN_02
H1_AY737423_Taichung.TWN_02
H1_AY737422_Pingtung.TWN_02
H1_AY737421_Taipei.TWN_02
H1_AY737420_Taipei.TWN_02
H1_AY737416_Taoyuan.TWN_01
H1_AY737399_Taiwan_92
H1_AY737398_Taiwan_92
H1_AY737397_Taiwan_92
D9_AY738087_Yilan.TWN_03
D5_AY738086_Taichung.TWN_03
H1_AY738085_Taoyuan.TWN_03
D3_AY738084_Hwalian.TWN_03
H1_AY737429_Taichung.TWN_02
H1_AY737428_Taichung.TWN_02
H1_AY737427_Taichung.TWN_02
H1_AY737426_Hsinchu.TWN_02
H1_AY737424_Taichung.TWN_02
D5_AY737419_Kaohsiung.TWN_02
H1_AY737418_Taipei.TWN_02
D3_AY737417_Taichung.TWN_02
H1_AY737415_Taoyuan.TWN_01
H1_AY737414_Taipei.TWN_02
H1_AY737413_Hsinchu.TWN_01
H1_AY737412_Hsinchu.TWN_01
H1_AY737411_Taipei.TWN_01
D5_AY737410_Hualien.TWN_00
H1_AY737409_Taipei.TWN_97
G2_AY737408_Taichung.TWN_97
G2_AY737407_Taichung.TWN_97
G2_AY737406_Taichung.Twn_97
H1_AY737405_Taoyuan.TWN_94
H2_AY737404_Taoyuan.TWN_94
H1_AY737403_Taoyuan.TWN_94
H1_AY737402_Taoyuan.TWN_94
H1_AY737401_Taoyuan.TWN_94
H1_AY737400_Taiwan_92
D8_HM067829_HongKong.CHN_10
D9_HM001305_HongKong.CHN_10
D4_EU234487_Tabriz.IRA_02
D4_EU234486_Sistan.IRA_07
D4_EU234485_Tehran.IRA_07
D4_EU234484_Sistan.IRA_07
D4_EU234483_Esfahan.IRA_03
D4_EU234482_Fars.IRA_02
D4_EU234481_Kordestan.IRA_02
D4_EU234480_Sistan.IRA_07
D4_EU234479_Tabriz.IRA_02
D4_EU234478_Sistan.IRA_07
D4_EU234477_Tabriz.IRA_02
D4_EU234476_Golestan.IRA_02
D4_EU234475_Kordestan.IRA_02
D4_EU234474_Kordestan.IRA_02
D4_EU234473_Tabriz.IRA_02
D4_EU234472_Kordestan.IRA_02
D4_EU234471_Tabriz.IRA_02
D4_EU234470_Sistan.IRA_07
D4_EU234469_Kordestan.IRA_02
D4_EU234468_Fars.IRA_02
D4_EU234467_Kordestan.IRA_02
D4_EU234466_Kordestan.IRA_02
D4_EU234465_Golestan.IRA_05
D9_DQ390258_New_York.USA_05
D8_DQ390257_New_York.USA_05
D6_DQ390256_Arizona.USA_05
A_DQ390255_North_Carolina.USA_05
D4_DQ390254_Indiana.USA_05
D4_DQ390253_Illinois.USA_05
D8_DQ390252_Iowa.USA_04
D8_DQ390251_Iowa.USA_04
D8_DQ390250_Iowa.USA_04
H1_DQ390249_California.USA_04
H1_DQ390248_Mexico_City.MEX_04
H1_DQ390247_Mexico_City.MEX_04
H1_DQ390246_Mexico_City.MEX_04
D8_DQ390245_Brooklyn.USA_04
H1_DQ390244_Mexico_City.MEX_04
B3.2_DQ390243_Niamey.NIG_03
H1_DQ390242_Mexico_City.MEX_03
B3.2_DQ390241_Niamey.NIG_03
B3.2_DQ390240_Niamey.NIG_03
H1_DQ390239_Majuro.RMI_03
D4_DQ390238_Pennsylvannia.USA_03
D9_DQ390237_Santander.COL_02
H2_DQ390236_Minnesota.USA_01
D7.2_DQ390235_California.USA_02
H1_DQ390234_Ulanbataar.MOG_02
G3_DQ390233_Gresik.INO_02
G2_DQ390232_Bangkok.THA_00
G2_DQ390231_Loei.THA_01
D5_DQ390230_Tokyo.JPN_97
D7.2_DQ390229_New_York.USA_03
H1_DQ390228_Majuro.RMI_03
D3_DQ390227_Illinois.USA_03
D3_DQ390226_California.USA_04
D10_AY923212_Mpigi.UGA_00
D10_AY923211_Kampala.UGA_00
D10_AY923210_Kampala.UGA_00
D10_AY923209_Kampala.UGA_00
D10_AY923208_Kampala.UGA_00
D10_AY923207_Kampala.UGA_00
D10_AY923206_Kampala.UGA_00
D10_AY923205_Kampala.UGA_00
D10_AY923204_Kampala.UGA_00
D10_AY923203_Kampala.UGA_01
D10_AY923202_Kampala.UGA_01
D10_AY923201_Kampala.UGA_01
D10_AY923200_Lira.UGA_01
D10_AY923199_Kampala.UGA_01
D10_AY923198_Kampala.UGA_01
D10_AY923197_Mpigi.UGA_01
D10_AY923196_Mpigi.UGA_01
D10_AY923195_Mpigi.UGA_01
D10_AY923194_Kampala.UGA_01
D10_AY923193_Wakiso.UGA_01
D10_AY923192_Jinja.UGA_02
D10_AY923191_Kampala.UGA_01
D10_AY923190_Kampala.UGA_01
D10_AY923189_Kampala.UGA_00
D10_AY923188_Kampala.UGA_00
D10_AY923187_Kampala.UGA_00
D10_AY923186_Kampala.UGA_00
D10_AY923185_Kampala.UGA_00
A_AY873981_PUNE.IND_96
D4_AY873980_PUNE.IND_98-2
D4_AY873979_PUNE.IND_98-1
D8_AY873978_PUNE.IND_97
D4_AY873977_PUNE.IND_97
A_AY873976_PUNE.IND_97
D8_AY873975_PUNE.IND_97
D8_AY873974_PUNE.IND_97
D4_AY873973_PUNE.IND_97
D4_AY873972_PUNE.IND_97
D4_AY873971_PUNE.IND_97
B3_AY551557_Murcia.SPA_03
B3_AY551556_Murcia.SPA_03
B3_AY551555_Murcia.SPA_03
B3_AY551554_Almeria.SPA_03
B3_AY551553_Granada.SPA_03
B3_AY551552_Almeria.SPA_03
B3_AY551551_Almeria.SPA_03
B3_AY551550_Almeria.SPA_03
B3_AY551549_Almeria.SPA_03
B3_AY551548_Almeria.SPA_03
B3_AY551547_Almeria.SPA_03
B3_AY551546_Almeria.SPA_03
B3_AY551545_Almeria.SPA_03
B3_AY551544_Almeria.SPA_03
B3_AY551543_Almeria.SPA_03
B3_AY551542_Almeria.SPA_03
B3_AY551541_Murcia.SPA_03
B3_AY551540_Almeria.SPA_03
B3_AY551539_Almeria.SPA_03
B3_AY551538_Bata.EQG_01
B3_AY551537_Bata.EQG_01
B3_AY551536_Madrid.SPA_01
C2_AY551535_Madrid.SPA_03
C2_AY551534_Madrid.SPA_02
C2_AY551533_Granada.SPA_03
C2_AY551532_Soria.SPA_92
C2_AY551531_Soria.SPA_92
D8_FJ719486_Tumkur.Ind_08
D8_FJ719485_Tumkur.Ind_08
D8_FJ719484_Tumkur.Ind_08
D8_GU306174_Pune.IND_09
D8_GU306173_Pune.IND_09
D8_GU306172_Imphal.IND_09
D8_GU306171_Dimapur.IND_09
D8_GU306170_Dimapur.IND_08
D8_GU306169_Dimapur.IND_08
D8_FJ979797_KOPPAL.IND_07
D8_FJ979796_GULBARGA.IND_07
D8_FJ979795_KOPPAL.IND_07
H1_DQ380233_Taipei.TWN_93
H1_DQ011613_Zhejiang.CHN_05
H1_DQ011612_Zhejiang.CHN_05
D4_AY530193_Zagreb.CRO_03
G3_AF353622_Vic.AU_99
D4_GU120181_Uvbridge.GBR_09
B3_GU120180_Sheffield.GBR_09
D4_GU120179_London.GBR_09
D4_GU120178_Teeside.GBR_09
D9_GU120177_Tyne.GBR_09
D8_EU812316_Bijnore.IND_06
D8_EU812315_Bijnore.IND_06
D8_EU812314_Bijnore.IND_06
D4_EU812313_Bijnore.IND_06
D4_EU812312_Bijnore.IND_06
D4_EU812311_Bijnore.IND_06
D8_EU812310_Bijnore.IND_06
D8_EU812309_Bijnore.IND_06
D8_EU812308_Patna.IND_06
D8_EU812307_Patna.IND_06
D8_EU812306_Patna.IND_06
D8_EU812304_Patna.IND_06
D8_EU812303_Patna.IND_05
D8_EU812302_PortBlair.IND_06
D8_EU812301_PortBlair.IND_06
D8_EU812300_PortBlair.IND_06
D8_EU812299_PortBlair.IND_06
D8_EU812298_PortBlair.IND_06
D8_EU812297_PortBlair.IND_06
D8_EU812296_PortBlair.IND_06
D8_EU812295_Agartala.IND_07
D4_EU812294_Arakkonam.IND_07
D4_EU812293_Arakkonam.IND_07
D4_EU812292_Arakkonam.IND_07
D4_EU812291_Arakkonam.IND_07
D8_EU812290_Mayurbhanj.IND_06
D8_EU812289_Haridwar.IND_07
D8_EU812288_Warangal.IND_07
D8_EU812287_Warangal.IND_07
D8_EU812286_IND_06
D8_EU812285_Kolar.IND_07
D4_EU812284_Kolar.IND_07
D8_EU812283_Koppal.IND_06
D8_EU812281_Bijapur.IND_06
D8_EU812280_Mysore.IND_06
D4_EU812279_Kolar.IND_06
D8_EU812278_Pune.IND_06
D4_EU812277_Pune.IND_06
D8_EU812276_Pune.IND_07
D8_EU812275_Pune.IND_06
D8_EU812274_Gadag.IND_06
D4_EU812273_Gulbarga.IND_06
D8_EU812272_Bagalkot.IND_06
D4_EU812271_Kolar.IND_06
D4_EU812270_Raichur.IND_06
D4_EU812269_Davangiri.IND_06
D4_EU812268_Warangal.IND_07
D4_EU812267_Warangal.IND_07
D8_EU812266_Warangal.IND_07
D8_EU812265_Warangal.IND_07
D4_EU812264_Dabra.IND_07
D4_EU812263_Dabra.IND_07
D4_EU812262_Dabra.IND_07
D4_EU812261_Leh.IND_07
D4_EU812260_Kargil.IND_07
D4_EU812259_Kargil.IND_07
D4_EU812258_Jammu.IND_07
D4_EU812257_Jammu.IND_07
D4_EU812256_Jammu.IND_07
D4_EU812255_Jammu.IND_06
D8_EU812254_Purulia.IND_07
D8_EU812253_Purulia.IND_07
D4_EU812252_Papumpare.IND_07
D8_EU812251_Papumpare.IND_07
D4_EU812250_Papumpare.IND_07
D4_EU812249_Papumpare.IND_07
D8_EU812248_Papumpare.IND_07
D4_EU812247_Papumpare.IND_07
D8_EU812246_Kalahandi.IND_08
D8_EU812245_Kalahandi.IND_08
D8_AB523885_Okinawa.JPN_09D8
D4_FJ968742_Bagalkot.IND_09
D8_EU812282_Koppal.IND_07
D4_FJ765070_GANGTOK.IND_08
D4_FJ765069_GANGTOK.IND_08
D4_FJ765068_GANGTOK.IND_08
D4_FJ765067_GANGTOK.IND_08
D4_FJ765066_GANGTOK.IND_08
D8_FJ765065_GANGTOK.IND_08
D4_FJ765064_GANGTOK.IND_08
D4_FJ765085_Perambalur.Ind_07
D8_FJ765084_Tuticorin.Ind_07
D8_FJ765083_Villupuram.Ind_07
D8_FJ765082_Villupuram.Ind_07
D8_FJ765081_Villupuram.Ind_07
D8_FJ765080_Pudukkottai.Ind_07
D8_FJ765079_Vellore.Ind_07
D8_FJ765078_Villupuram.Ind_07
D8_FJ765077_Madurai.Ind_06
D8_FJ765076_Madurai.Ind_06
D8_FJ765075_Vellore.Ind_06
D8_FJ765074_Villupuram.Ind_06
D8_FJ765073_Krishnagiri.Ind_06
D5_EU123501_Nijmegen.NET_05
D5_EU123500_Nijmegen.NET_05
D5_EU123499_Nijmegen.NET_06
D8_FJ223168_Purulia.Ind_06
D8_FJ223167_Purulia.Ind_07
D4_FJ223166_Nainital.Ind_04
D4_FJ223165_Nainital.Ind_04
D4_FJ223164_Nainital.Ind_04
D4_FJ223163_Nainital.Ind_04
D4_FJ223162_Nainital.Ind_04
D4_FJ223161_Pune.Ind_05
D4_FJ223160_Pune.Ind_05
D8_FJ223159_Pune.Ind_05
D8_FJ223158_Pune.Ind_05
D8_FJ223157_Pune.Ind_05
D8_FJ223156_Pune.Ind_05
D8_FJ223155_Pune.Ind_05
D8_FJ223154_Pune.Ind_05
D8_FJ223153_Pune.Ind_05
D7_FJ223152_Pune.Ind_07
D8_FJ223151_Pune.Ind_07
D8_FJ223150_Pune.Ind_06
D4_FJ223149_Leh.Ind_07
D4_FJ223148_Kangra.Ind_06
D4_FJ223147_Kangra.Ind_06
D8_FJ223146_Vijayawada.Ind_06
D4_FJ223145_Vijayawada.Ind_06
D8_FJ223144_Vijayawada.Ind_07
D4_FJ223143_Vijayawada.Ind_06
D8_FJ223142_Vijayawada.Ind_06
D8_FJ223141_Vijayawada.Ind_07
D8_FJ223140_Vijayawada.Ind_07
D8_FJ223139_Vijayawada.Ind_07
D8_FJ223138_Vijayawada.Ind_07
D4_FJ223137_Vijayawada.Ind_07
D4_FJ223136_Vijayawada.Ind_07
D4_FJ223135_Vijayawada.Ind_07
D8_FJ223134_Vijayawada.Ind_07
D8_FJ223133_Vijayawada.Ind_07
D4_FJ196402_Papumpare.Ind_07
D8_FJ196401_Papumpare.Ind_07
D4_FJ196399_Papumpare.Ind_07
D4_FJ196398_Papumpare.Ind_07
B3_EF031463_Machakos.KEN_05
B3_EF031462_Nairobi.KEN_05
B3_EF031461_Karimama.BEN_05
B3_EF031460_Divo.CIV_04
B3_EF031459_Divo.CIV_04
B3_EF031458_Divo.CIV_04
D8_DQ852620_Sydney.AUS_03
D8_DQ852619_Sydney.AUS_03
D8_DQ852618_Sydney.AUS_03
D8_DQ852617_Sydney.AUS_03
D4_DQ983645_Sydney.Aus_06
D8_DQ983644_Sydney.Aus_06
D8_DQ983643_Sydney.Aus_06
D4_DQ983642_Sydney.Aus_06
D4_DQ890029_Sydney.Aus_06
H1_FJ157342_Jiangxi.CHN_07
H1_FJ157341_Jiangxi.CHN_07
D9_FJ150693_London.GBR_08
D4_FJ150692_Sheffield.GBR_08
B2_FJ150691_Romford.GBR_08
D4_FJ150690_Cambridge.GBR_08
D5_FJ150689_Leeds.GBR_08
D8_DQ983646_Sydney.Aus_06
B3_EF468495_Barletta.ITA_06
B3_EU123498_Gouda.NET_05
D8_DQ923615_NILWANDE.IND_04
D8_DQ345393_Satara.IND_05
D8_DQ345392_Satara.IND_05
D4_DQ335131_Satara.IND_05
D4_DQ335130_Satara.IND_05
D4_DQ335129_Satara.IND_05
D4_DQ263697_Adana.TUR_04
D6_DQ263696_Ankara.TUR_04
D6_DQ263695_Ankara.TUR_04
DQ223909_Ningbo.CHN_05
DQ223908_Ningbo.CHN_05
DQ223907_Ningbo.CHN_05
DQ223906_Ningbo.CHN_05
DQ223905_Ningbo.CHN_05
DQ223904_Ningbo.CHN_04
DQ223903_Ningbo.CHN_04
DQ223902_Ningbo.CHN_04
D8_AY957558_cadlore.Ind_05
D8_AY957557_cadlore.Ind_05


466 measles virus sequences

>Mvi_Changchun.PRC_05
GTCAGTTCCACACTGGCATCTGAACTCGGTATCACAGCCGAGGATGCAAGGCTTGTTTCAGAGATTGCAATGCATACTACTGAGGACAGGACCAGCAGAGCAGTTGGACCCAGGCAAGCCCAAGTCTCATTTTTACACGGTGATCAAAGTGAGAATGAGCTACCGGGATTGGGGGGCAAGGAAGATAGAAGGGTCAAACAGAGTC-GAGGGGAAACCAGGGAGAACTCCAGAGAAACCGGGCCCAGCAGAGCAAGTGATGCGAGAGCCGCCCATCTCCCAACCAGCACACCCCCAGACATTGACACTGCATCGGAGTACAGCCAAGAACCACAGGACAGTCGAAGGTCAGCTGACGCCCTGCTCAGGCTGCAAGCCATGGCAGGGATCCTGGAAGAACAAGGCTCAGACACAGACACCCCTAGAGTGTACAACGATAGAGATCTTCTAGAC

>Mvi_Jilinshi.PRC_05
GTCAGTTCCACACTGGCATCTGAACTCGGTATCACAGCCGAGGATGCAAGGCTTGTTTCAGAGATTGCAATGCATACTACTGAGGACAGGACCAGTAGAGCAGTTGGACCCAGGCAAGCCCAAGTCTCATTTTTACACGGTGATCAAAGTGAGAATGAGCTACCGGGATTGGGGGGCAAGGAAGATAGAAGGGTCAAACAGAGTC-GAGGGGAAACCAGGGAGAACTCCAGAGAAACCGGGCCCAGCAGAGCAAGTGATGCGAGAGCCGCCCATCTCCCAACCAGCACACCCCCAGACATTGACACTGCATCGGAATACAGCCAAGAACCACAGGACAGTCGAAGGTCAGCTGACGCCCTGCTCAGGCTGCAAGCCATGGCAGGGATCTTGGAAGAACAAGGCTCAGACACAGACACCCCTAGAGTGTACAACGATAGAGATCTTCTAGAC


>Mvi2_Jilinshi.PRC_05
GTCAGTTCCACACTGGCATCTGAACTCGGTATCACAGCCGAGGATGCAAGGCTTGTTTCAGAGATTGCAATGCATACTACTGAGGACAGGACCAGTAGAGCAGTTGGACCCAGGCAAGCCCAAGTCTCATTTTTACACGGTGATCAAAGTGAGAATGAGCTACCGGGATTGGGGGGCAAGGAAGATAGAAGGGTCAAACAGAGTC-GAGGGGAAACCAGGGAGAACTCCAGAGAAACCGGGCCCAGCAGAGCAAGTGATGCGAGAGCTGCCCATCTCCCAACCAGCACACCCCCAGACATTGACACTGCATCGGAATACAGCCAAGAACCACAGGACAGTCGAAGGTCAGCTGACGCCCTGCTCAGGCTGCAAGCCATGGCAGGGATCCTGGAAGAACAAGGCTCAGACACAGACACCCCTAGAGTGTACAACGATAGAGATCTTCTAGAC


>Mvi_Yanbian.PRC_05
GTCAGTTCCACACTGGCATCTGAACTCGGTATCACAGCCGAGGATGCAAGGCTTGTTTCAGAGATTGCAATGCATACTACTGAGGACAGGACCAGTAGAGCAGTTGGACCCAGGCAAGCCCAAGTCTCATTTTTACACGGTGATCAAAGTGAGAATGAGCTACCGGGATTGGGGGGCAAGGAAGATAGAAGGGTCAAACAGAGTC-GAGGGGAAACCAGGGAGAACTCCAGAGAAACCGGGCCCAGCAGAGCAAGTGATGCGAGAGCTGCCCATCTCCCAACCAGCACACCCCCAGACATTGACACTGCATCGGAGTACAGCCAAGAACCACAGGACAGTCGAAGGTCAGCTGACGCCCTGCTCAGGCTGCAAGCCATGGCAGGGATCCTGGAAGAACAAGGCTCAGACACAGACACCCCTAGAGTGTACAACGATAGAGATCTTCTAGAC


>Mvi_Tonghua.PRC_05
GTCAGTTCCACACTGGCATCTGAACTCGGTATCACAGCCGAGGATGCAAGGCTTGTTTCAGAGATTGCAATGCATACTACTGAGGACAGGACCAGTAGAGCAGTTGGACCCAGGCAAGCCCAAGTCTCATTTTTACACGGTGATCAAAGTGAGAATGAGCTACCGGGATTGGGGGGCAAGGAAGATAGAAGGGTCAAACAGAGTC-GAGGGGAAACCAGGGAGAACTCCAGAGAAACCGGGCCCAGCAGAGCAAGTGATGCGAGAGCTGCCCATCTCCCAACCAGCACACCCCCAGACATTGACACTGCATCGGAATACAGCCAAGAACCACAGGACAGTCGAAGGTCAGCTGACGCCCTGCTCAGGCTGCAAGCCATGGCAGGGATCCTGGAAGAACAAGGCTCAGACACAGACACCCCTAGAGTGTACAACGATAGAGATCTTCTAGAC


>Mvi_Siping.PRC_05
GTCAGTTCCACACTGGCATCTGAACTCGGTATCACAGCCGAGGATGCAAGGCTTGTTTCAGAGATTGCAATGCATACTACTGAGGACAGGACCAGTAGAGCAGTTGGACCCAGGCAAGCCCAAGTCTCATTTTTACACGGTGATCAAAGTGAGAATGAGCTACCGGGATTGGGGGGCAAGGAAGATAGAAGGGTCAAACAGAGTC-GAGGGGAAACCAGGGAGAACTCCAGAGAAACCGGGCCCAGCAGAGCAAGTGATGCGAGAGCTGCCCATCTCCCAACCAGCACACCCCCAGACATTGACACTGCATCGGAGTACAGCCAAGAACCACAGGACAGTCGAAGGTCAGCTGACGCCCTGCTCAGGCTGCAAGCCATGGCAGGGATCCTGGAAGAACAAGGCTCAGACACAGACACCCCTAGAGTGTACAACGATAGAGATCTTCTAGAC


>Mvi2_Siping.PRC_05
GTCAGTTCCACACTGGCATCTGAACTCGGTATCACAGCCGAGGATGCAAGGCTTGTTTCAGAGATTGCAATGCATACTACTGAGGACAGGACCAGTAGAGCAGTTGGACCCAGGCAAGCCCAAGTCTCATTTTTACACGGTGATCAAAGTGAGAATGAGCTACCGGGATTGGGGGGCAAGGAAGATAGAAGGGTCAAACAGAGTC-GAGGGGAAACCAGGGAGAACTCCAGAGAAACCGGGCCCAGCAGAGCAAGTGATGCGAGAGCTGCCCATCTCCCAACCAGCACACCCCCAGACATTGACACTGCATCGGAGTACAGCCAAGAACCACAGGACAGTCGAAGGTCAGCTGACGCCCTGCTCAGGCTGCAAGCCATGGCAGGGATCCTGGAAGAACAAGGCTCAGACACAGACACCCCTAGAGTGTACAACGATAGAGATCTTCTAGAC


>Mvi3_Siping.PRC_05
GTCAGTTCCACACTGGCATCTGAACTCGGTATCACAGCCGAGGATGCAAGGCTTGTTTCAGAGATTGCAATGCATACTACTGAGGACAGGACCAGTAGAGCAGTTGGACCCAGGCAAGCCCAAGTCTCATTTTTACACGGTGATCAAAGTGAGAATGAGCTACCGGGATTGGGGGGCAAGGAAGATAGAAGGGTCAAACAGAGTC-GAGGGGAAACCAGGGAGAACTCCAGAGAAACCGGGCCCAGCAGAGCAAGTGATGCGAGAGCTGCCCATCTCCCAACCAGCACACCCCCAGACATTGACACTGCATCGGAGTACAGCCAAGAACCACAGGACAGTCGAAGGTCAGCTGACGCCCTGCTCAGGCTGCAAGCCATGGCAGGGATCCTGGAAGAACAAGGCTCAGACACAGACACCCCTAGAGTGTACAACGATAGAGATCTTCTAGAC


>Mvi2_Changchun.PRC_05
GTCAGTTCCACACTGGCATCTGAACTCGGTATCACAGCCGAGGATGCAAGGCTTGTTTCAGAGATTGCAATGCATACTACTGAGGACAGGACCAGTAGAGCAGTTGGACCCAGGCAAGCCCAAGTCTCATTTTTACACGGTGATCAAAGTGAGAATGAGCTACCGGGATTGGGGGGCAAGGAAGATAGAAGGGTCAAACAGAGTC-GAGGGGAAACCAGGGAGAACTCCAGAGAAACCGGGCCCAGCAGAGCAAGTGATGCGAGAGCTGCCCATCTCCCAACCAGCACACCCCCAGACATTGACACTGCATCGGAGTACAGCCAAGAACCACAGGACAGTCGAAGGTCAGCTGACGCCCTGCTCAGGCTGCAAGCCATGGCAGGGATCCTGGAAGAACAAGGCTCAGACACAGACACCCCTAGAGTGTACAACGATAGAGATCTTCTAGAC


>Mvi_Songyuan.PRC_06
GTCAGTTCCACACTGGCATCTGAACTCGGTATCACAGCCGAGGATGCAAGGCTTGTTTCAGAGATTGCAATGCATACTACTGAGGACAGGACCAGCAGAGCAGTTGGACCCAGGCAAGCCCAAGTCTCATTTTTACACGGTGATCAAAGTGAGAATGAGCTACCGGGATTGGGGGGCAAGGAAGATAGAAGGGTCAAACAGAGTC-GAGGGGAAACCAGGGAGAACTCCAGAGAAACCGGGCCCAGCAGAGCAAGTGATGCGAGAGCTGCCCATCTCCCAACCAGCACACCCCCAGACATTGACACTGCATCGGAATACAGCCAAGAACCACAGGACAGTCGAAGGTCAGCTGACGCCCTGCTCAGGCTGCAAGCCATGGCAGGGATCCTGGAAGAACAAGGCTCAGACACAGACACCCCTAGAGTGTACAACGATAGAGATCTTCTAGAC


>Mvi3_Changchun.PRC_06
GTCAGTTCCACATTGGCATCTGAACTCGGTATCACAGCCGAGGATGCAAGGCTTGTTTCAGAGATTGCAATGCATACTACTGAGGACAGGACCAGTAGAGCAGTTGGACCCAGGCAAGCCCAAGTCTCATTTTTACACGGTGATCAAAGTGAGAATGAGCTACCGGGATTGGGGGGCAAGGAAGATAGAAGGGTCAAACAGAGTC-GAGGGGAAACCAGGGAGAACTCCAGAGAAACCGGGCCCAGCAGAGCAAGTGATGCGAGAGCTGCCCATCTCCCAACCAGCACACCCCCAGACATTGACACTGCATCGGAATACAGCCAAGAACCACAGGACAGTCGAAGGTCAGCTGACGCCCTGCTCAGGCTGCAAGCCATGGCAGGGATCCTGGAAGAACAAGGCTCAGACACAGACACCCCTAGAGTGTACAACGATAGAGATCTTCTAGAC


>Mvi4_Changchun.PRC_06
GTCAGTTCCACACTGGCATCTGAACTCGGTATCACAGCCGAGGATGCAAGGCTTGTTTCAGAGATTGCAATGCATACTACTGAGGACAGGACCAGTAGAGCAGTTGGACCCAGGCAAGCCCAAGTGTCATTTTTACACGGTGATCAAAGTGAGAATGAGCTACCGGGATTGGGGGGCAAGGAAGATAGAAGGGTCAAACAGAGTC-GAGGGGAAACCAGGGAGAACTCCAGAGAAACCGGGCCCAGCAGAGCAAGTGATGCGAGAGCTGCCCATCTCCCAACCAGCACACCCCCAGACATTGACACTGCATCGGAATACAGCCAAGAACCACAGGACAGTCGAAGGTCAGCTGACGCCCTGCTCAGGCTGCAAGCCATGGCAGGGATCCTGGAAGAACAAGGCTCAGACACAGACACCCCTAGAGTGTACAACGATAGAGATCTTCTAGAC


>Mvi5_Changchun.PRC_06
GTCAGTTCCACACTGGCATCTGAACTCGGTATCACAGCCGAGGATGCAAGGCTTGTTTCAGAGATTGCAATGCATACTACTGAGGACAGGACCAGTAGAGCAGTTGGACCCAGGCAAGCCCAAGTCTCATTTCTACACGGTGATCAAAGTGAGAATGAGCTACCGGGATTGGGGGGCAAGGAAGATAGAAGGGTCAAACAGAGTC-GAGGGGAAACCAGGGAGAACTCCAGAGAAACCGGGCCCAGCAGAGCAAGTGATGCGAGAGCTGCCCATCTCCCAACCAGCACACCCCCAGACATTGACACTGCATCGGAATACAGCCAAGAACCACAGGACAGTCGAAGGTCAGCTGACGCCCTGCTCAGGCTGCAAGCCATGGCAGGGATCCTGGAAGAACAAGGCTCAGACACAGACACCCCTAGAGTGTACAACGATAGAGATCTTCTAGAC


>Mvi2_Songyuan.PRC_06
GTCAGTTCCACACTGGCATCTGAACTCGGTATCACAGCCGAGGATGCAAGGCTTGTTTCAGAGATTGCAATGCATACTACTGAGGACAGGACCAGTAGAGCAGTTGGACCCAGGCAAGCCCAAGTCTCATTTTTACACGGTGATCAAAGTGAGAATGAGCTACCGGGATTGGGGGGCAAGGAAGATAGAAGGGTCAAACAGAGTC-GAGGGGAAACCAGGGAGAACCCCAGAGAAACCGGGCCCAGCAGAGCAAGTGATGCGAGAGCTGCCCATCTCCCAACCAGCACACCCCCAGACATTGACACTGCATCGGAATACAGCCAAGAACCACAGGACAGTCGAAGGTCAGCTGACGCCCTGCTCAGGCTGCAAGCCATGGCAGGGATCCTGGAAGAACAAGGCTCAGACACAGACACCCCTAGAGTGTACAACGATAGAGATCTTCTAGAC


>Mvi6_Changchun.PRC_06
GTCAGTTCCACACTGGCATCTGAACTCGGTATCACAGCCGAGGATGCAAGGCTTGTTTCAGAGATTGCAATGCATACTACTGAGGACAGGACCAGTAGAGCAGTTGGACCCAGGCAAGCCCAAGTCTCATTTTTACACGGTGATCAAAGTGAGAATGAGCTACCGGGATTGGGGGGCAAGGAAGATAGAAGGGTCAAACAGAGTC-GAGGGGAAACCAGGGAGAACTCCAGAGAAACCGGGCCCAGCAGAGCAAGTGATGCGAGAGCTGCCCATCTCCCAACCAGCACACCCCCAGACATTGACACTGCATCGGAGTACAGCCAAGAACCACAGGACAGTCGAAGGTCAGCTGACGCCCTGCTCAGGCTGCAAGCCATGGCAGGGATCCTGGAAGAACAAGGCTCAGACACAGACACCCCTAGAGTGTACAACGATAGAGATCTTCTAGAC


>Mvi3_Jilinshi.PRC_06
GTCAGTTCCACACTGGCATCTGAACTCGGTATCACAGCCGAGGATGCAAGGCTTGTTTCAGAGATTGCAATGCATACTACTGAGGACAGGACCAGTAGAGCAGTTGGACCCAGGCAAGCCCAAGTCTCATTTTTACACGGTGATCAAAGTGAGAATGAGCTACCGGGATTGGGGGTCAAGGAAGATAGAAGGGTCAAACAGAGTC-GAGGGGAAACCAGGGAGAACTCCAGAGAAACCGGGCCCAGCAGAGCAAGTGATGCGAGAGCTGCCCATCTCCCAACCAGCACACCCCCAGACATTGACACTGCATCGGAATACAGCCAAGAACCACAGGACAGTCGAAGGTCAGCTGACGCCCTGCTCAGGCTGCAAGCCATGGCAGGGATCCTGGAAGAACAAGGCTCAGACACAGACACCCCTAGAGTGTACAACGATAGAGATCTTCTAGAC


>D8_FJ719487_Tumkur.Ind_08
GTCAGTTCCACATTGGCATCTGAACTCGGTATCACTGCCGAGGATGCAAGGCTTGTTTCAGAGATTGCAATGCATACTACTGAGGACAGGACCAGTAGAGCAGTTGGACCCAGACAAGCTCAAGTGTCGTTTCTACACGGTGATCAAAGTGAGAATGAGCTACCAGGATTGGGGGGCAAGGAAGATAGGAGGGTCAGGCAGAGTC-GGGGAGAAGCCAGGGAGAGTAATAGAGAAATCGGGTCCAGCAGATTAAGTGACGCGAGAGCTGCCCATCTTCCAACCAGCACACCCCTAGACATTGACACTGCATCGGAGTCAGGCCAAGATCCGCAGGACAGTCGAAGGTCAGCTGACGCCCTGCTCAGGCTGCAAGCTATGGCAGGAATCCTGGAAGAACAAGGCTCAGACACGGACACCCCCAGGGTGTACAATGATAGAGATCTTCTAGAC


>D8_HQ339925_BELLARY.IND_10
GTCAGTTCCACATTGGCATCTGAACTCGGTATCACTGCCGAGGATGCAAGGCTTGTTTCAGAGATTGCAATGCATACTACTGAGGACAGGACCAGTAGAGCAGTTGGACCCAGACAAGCTCAAGTGTCGTTTCTACACGGTGATCAAAGTGAGAATGAGCTACCAGGATTGGGGGGCAAGGAAGATAGGAGGGTCAGGCAGAGTC-GAGGAGAAGCCAGGGAGAGTAATAGAGAAATCGGGTCCAGCAGGTTAAGTGACGCGAGAGCTGCCCATCTTCCGACCAGCACACCCCTAGACATTGACACTGCATCGGAGTCAGGCCAAGATCCGCAGGACAGTCGAAGGTCAGCTGACGCCCTGCTCAGGCTGCAAGCTATGGCAGGAATCCTGGAAGAACAAGGCTCAGACACGGACACCCCCAGGGTGTACAATGACAGAGATCTTCTAGAC


>D4_HM581906_Helsingborg.SWE_10
GTCAGTTCCACATTGGCATCTGAACTCGGTATCACTGCCGAGGATGCAAGGCTTGTTTCAGAGATTGCAATGCATACTACTGAGGACAGGATCAGTAGAGCGGTTGGACCCAGACAAGCCCAAGTGTCATTTATACACGGTGATCAAAGTGAAAATGAGCTACCAGGATTGGGGGGCAAGGAAGATAGGAGGGTCAAACAGGGTC-GGGGGGAAGCCAGGGAGAGCTACAGAGAAACCGGATCCAGTAGAGCAAGTGATGCGAGAGCTGCCCATCTTCCAATCAGCACTCCCCTAGACGTTGACACTGCATCAGAGTCAGGCCAAGATCCGCAGGACAGTCGAAGGTCAGCTGACGCCCTGCTCAGGTTGCAGGCCATGGCAGGAATCTTGGAAGAACAAGGCTCAGATACAGACATCTCTCGGGTGTACAATGACAAAGATCTT------


>D4_HQ214128_Massachusetts.USA_10
GTCAGTTCCACATTGGCATCTGAACTCGGTATCACTGCCGAGGATGCAAGGCTTGTTTCAGAGATTGCAATGCATACTACTGAGGACAGGATCAGTAGAGCGGTTGGACCCAGACAAGCCCAAGTGTCATTTATACACGGTGATCAAAGTGAAAATGAGCTACCAGGATTGGGGGGCAAGGAAGATAGGAGGGTCAAACAGGGTC-GGGGGGAAGCCAGGGAGAGCTACAGAGAAACCGGATCCAGTAGAGCAAGTGATGTGAGAGCTGCCCATCTTCCAATCAGCACTCCCCTAGACGTTGACACTGCATCAGAGTCAGGCCAAGATCCGCAGGACAGTCGAAGGTCAGCTGACGCCCTGCTCAGGTTGCAGGCCATGGCAGGAATCTTGGAAGAACAAGGCTCAGATACAGACATCTCTCGGGTGTACAATGACAAAGATCTTCTAGAC


>D4_HQ214127_Connecticut.USA_10
GTCAGTTCCACATTGGCATCTGAACTCGGTATCACTGCCGAGGATGCAAGGCTTGTTTCAGAGATTGCAATGCATACTACTGAGGACAGGATCAGTAGAGCGGTTGGACCCAGACAAGCCCAAGTGTCATTTATACACGGTGATCAAAGTGAAAATGAGCTACCAGGATTGGGGGGCAAGGAAGATAGGAGGGTCAAACAGGGTC-GGGGGGAAGCCAGGGAGAGCTACAGAGAAACCGGATCCAGTAGAGCAAGTGATGTGAGAGCTGCCCATCTTCCAATCAGCACTCCCCTAGACGTTGACACTGCATCAGAGTCAGGCCAAGATCCGCAGGACAGTCGAAGGTCAGCTGACGCCCTGCTCAGGTTGCAGGCCATGGCAGGAATCTTGGAAGAACAAGGCTCAGATACAGACATCTCTCGGGTGTACAATGACAAAGATCTTCTAGAC


>H1_HQ214126_Massachusetts.USA_10
GTCAGTTCCACACTGGCATCTGAACTCGGTATCACAGCCGAGGATGCAAGGCTTGTTTCAGAGATTGCAATGCATACTACTGAGGACAGGACCAGTAGAGCAGTTGGACCCAGGCAAGCCCAAGTTTCATTTTTACACAGTGATCAAAGTGAGAACGAGCTACCGGGATTGGGGGGCAAGGAAGATAGAAGGGTCAAACAAAGTC-GAGGGGAAACCAGGGAGAACTCCAGAGAAACCGGGCCCGGCAGAGCAAGTGATGCGAGAGCTGCCCATCTCCCAACCAGCACACCCCCAGACATTGACACTGCATCGGAGTACAGCCAAGAACCACAGGACAGTCGAAGGTCAGCTGACGCCCTGCTCAAGCTGCAAGCCATGGCAGGGATCCTGGAAGAACAAGGCTCAGACACGGACACCCCTAGAGTGTACAACGATAGAGATCTTCTAGAC


>D9_HQ214125_California.USA_10
GTCAGTTCCACATTGGCATCTGAACTCGGTATCACTGCCGAGGATGCAAGACTTGTTTCAGAGATTGCAATGCACACTACTGAGGACAGGGTCAGTAGAGCAGTCGGACCCAGACAAGCCCAAGTGTCATTTCTACACGGTGATCAAAGTGAGAATGAGCTACCAGGACTGGGGGGGAAGGAGGACAGGAGGGTCAAACAGAGTA-GGGGAGAAGCAAGGGAGAGCTACAGAGAAACCGGATCCAGCAGAGCAAGTGATGCGAGAGCTGCCCATCTTCCAACCAGCACACCCCTAGACATTGACACTGCATCAGAGTCAGGCCAAGATCCGCAGGACAGTCGAAGGTCAGCTGACGCCCTGCTCAGACTGCAAGCCATGGCAGGGATCTTGGAAGAACAAGGCTCAGACACGGACACTCCCAAGGTGTACAATGACAGAGATCTTCTAGAC


>H1_HQ214124_California.USA_10
GTCAGTTCCACACTGGCATCTGAACTCGGTATCACAGCCGAGGATGCAAGGCTTGTTTCGGAGATTGCAATGCATACTACTGAGGACAGGACCAGTAGAGCAGTTGGACCCAGGCAAGCCCAAGTCTCATTTTTACACAGTGATCAAAGTGAGAATGAGCTACCGGGATTGGGGGGCAAGGAAGATAGAAGGGTCAAACAGAGTC-GAGGGGAAACCAGGGAGAACTCCAGAGAAACCGGGCCCGGCAGAGCAAGTGATGCGAGAGCTGCCCATCTCCCAACCAGCACACCCCCAGACATTGACACTGCATCGGAGTACAGCCAAGAACCACAGGACAGTCGAAGGTCAGCTGATGCCCTGCTCAAGCTGCAAGCCATGGCAGGGATCCTGGAAGAACAAGGCTCAGACACGGACACCCCTAGAGTGTACAACGATAGAGATCTTCTAGAC


>B3_HQ214123_California.USA_10
GTCAGTTCCACATTGGCATCTGAACTCGGTATCACTGCCGAGGATGCAAGGCTTGTTTCAGAGATTGCAATGCATACTACTGAGGACAGGATCAGCAGAGCAGTTGGACCCAGACAAGCCCAAGTGTCATTTCTACACGGTGATCAAAGTGAGAGTGAGCTGCCGAGATTGGGGGGTAAGGAGGACAGGAGGGTCAAACAGAACC-GAGGAGAAGCCGGGGAGAGCCACAGAGAAACCGAGCCCAGCAGAGCAAGTGATGTGAGAGCTGCCCATCCTCCAACCGGCACACCCCTAGACATTGACACTGCATCGGAGTTCAGCCAAGATCCGCAGGACAGTCGAAGGTCAGCCGATGCCCTGCTTAGGCTGCAAGCCATGGCAGGAATCCCGGAAGAACAAGACTCAGACACGGACACCCCCAGAGTGTACAATGACAGAGACCTTCTAGAC


>D9_HQ214122_California.USA_10
GTCAGTTCCACATTGGCATCTGAACTCGGTATCACTGCCGAGGATGCAAGACTTGTTTCAGAGATTGCAATGCATACTACTGAGGACAGGATCAGTAGAGCAGTCGGACCCAGACAAGCCCAAGTGTCATTTCTACACGGTGATCAAAGTGAGAATGAGCTACCAGGACTGGGGGGGAAGGAGGACAGGAGGGTCAAACAGAGTA-GGGGAGAAGCAAGGGAGAGCTACAGAGAAACCGGATCCAGCAGAGCAAGTGATGCGAGAGCTGCCCATCTTCCAACCAGCACACCCCTAGACATTGACACTGCATCAGAGTCAGGCCAAGATCCGCAGGACAGTCGAAGGTCAGCTGACGCCCTGCTCAGACTGCAAGCCATGGCAGGGATCTTGGAAGAACAAGGCTCAGACACGGACACTCCCAAGGTGTACAATGACAGAGATCTTCTAGAC


>D9_HQ214121_Nebraska.USA_10
GTCAGTTCCACATTGGCATCTGAACTCGGTATCACTGCCGAGGATGCAAGACTTGTTTCAGAGATTGCAATGCACACTACTGAGGACAGGGTCAGTAGAGCAGTCGGACCCAGACAAGCCCAAGTGTCATTTCTACACGGTGATCAAAGTGAGAATGAGCTACCAGGACTGGGGGGGAAGGAGGACAGGAGGGTCAAACAGAGTA-GGGGAGAAGCAAGGGAGAGCTACAGAGAAACCGGATCCAGCAGAGCAAGTGATGCGAGAGCTGCCCATCTTCCAACCAGCACACCCCTAGACATTGACACTGCATCAGAGTCAGGCCAAGATCCGCAGGACAGTCGAAGGTCAGCTGACGCCCTGCTCAGACTGCAAGCCATGGCAGGGATCTTGGAAGAACAAGGCTCAGACACGGACACTCCCAAGGTGTACAATGACAGAGATCTTCTAGAC


>B3_HQ607373_Derby.GBR_10
GTCAGTTCCACATTGGCATCTGAACTCGGTATCACTGCCGAGGATGCAAGGCTTGTTTCAGAGATTGCAATGCATACTACTGAGGACAGGATCAGCAGAGCAGTTGGACCCAGACAAGCCCAAGTGTCATTTCTACACGGTGATCAAAGTGAGAGTGAGCTGCCGAGATTGGGGGGTAAGGAGGACAGGAGGGTCAAACAGAACC-GAGGAGAAGCTGGGGAGAGCCACAGAGAAACCGAGCCTAGCAGAGCAAGTGATGTGAGAGCTGCCCATCCTCCAACCGGCACACCCCTAGACATTGACACTGCATCGGAGTTCAGCCAAGATCCGCAGGACAGTCGAAGGTCAGCCGATGCCCTGCTTAGGCTGCAAGCCATGGCAGGAATCTCGGAAGAACAAGACTCAGACACGGACACCCCTAGAGTGTACAATGACAGAGACCTTCTAGAC


>D4_HQ607372_Reading.GBR_10
GTCAGTTCCACATTGGCATCTGAACTCGGTATCACTGCCGAGGATGCAAGGCTTGTTTCAGAGATTGCAATGCATACTACTGAGGACAGGATCAGTAGAGCGGTTGGACCCAGACAAGCCCAAGTGTCATTTATACATGGTGATCAAAGTGAAAATGAGCTACCAGGATTGGGGGGCAAGGAAGATAGGAGGGTCAAACAGAGTC-GGGGGGAAGCCAGGGAGAGCTACAGAGAAACCGGATCCAGTAGAGCAAGTGATGCGAGAGCTGCCCATCTTCCAATCAGCACACCCCTAGACATTGACACTGCATCAGAGTCAGGCCAAGATCCGCAGGACAGTCGAAGGTCAACTGACGCCCTGCTCAGGTTGCAGGCCATGGCAGGAATCTTGGAAGAACAAGGCTCAGATACGGACATCTCTAGGGTGTACAATGACAAAGATCTTCTAGAC


>H1_HQ607371_London.GBR_10
GTCAGTTCCACACTGGCATCTGAACTCGGTATCACAGCCGAGGATGCAAGGCTTGTTTCAGAGATTGCAATGCATACTACTGAGGACAGGACCAGTAGAGCAGTTGGACCCAGGCAAGCCCAAGTCTCATTTTTACACAGTGATCAAAGTGAGAATGAGCTACCGGGATTGGGGGGCAAGGAAGATAGAAGGGTCAAACAGAGTC-GAGGGGAAACCAGGGAGAACTCCAGAGAAACCGGGCCCGGCAGAGCAAGTGATGCGAGAGCTGCCCATCTCCCAACCAGCACACCCCCAGACATTGACACTGCATCGGAGTACAGCCAAGAACCACAGGACAGTCGAAGGTCAGCTGATGCCCTGCTCAAGCTGCAAGCCATGGCAGGGATCCTGGAGGAACAAGGCTCAGACACGGACACCCCTAGAGTGTACAACGATAGAGATCTTCTAGAC


>D9_HQ607370_Teeside.GBR_10
GTCAGTTCCACATTGGCATCTGAACTCGGTATCACTGCCGAGGATGCAAGGCTTGTTTCAGAGATTGCAATGCATACTACTGAGGACAGGATCAGTAGAGCAGTCGGACCCAGACAAGCCCAAGTGTCATTTCTACACGGTGATCAAAGTGAGAATGAGCTACCAGGACTGGGGGGAAAGGAGGATAGGAGGGTCAAACAGAGTA-GGGGAGAAGCAAGGGAGAGCTACAGAGAAACCGGATCCAGCAGAGCAAGTGATGCGAGAGCTGCCCATCTTCCAACCAGCACACCCCTAGACATTGACACTGCATCAGAGTCAGGCCAAGATCCGCAGGACAGTCGAAGGTCAGCTGACGCCCTGCTCAGGCTGCAAGCCATGGCAGGAATCTTGGAAGAACAAGGCTCAGACACGGACACTCCTAAGGTGTACAATGACAGAGATCTTCTAGAC


>G3_HQ607369_Watford.GBR_10
GTAAGTTCCACATTGGCATCTGAACTCGGTATCACAGCCGAGGATGCAAGGCTTGTTTCAGAGATTGCAATGCATACTACTGAGGACAGGACCAGTAGAGCGGTTGGACCCAGGCAAGCTCAAGTGTCATTTCTACACGGTGATCAAAGTGAGAATGAGCTACCGGGATTGGGAGGTAAGGAAGATAAGAAGGTCAAACAGAGTC-GAGGAGAACCCAGGGAGAGCTATAGAGAAACCGGGCCCAGCAGAGCAAATGATGCGAGAGCTGCCCACCTTCCAACCGGCACACCCCTAGACATTGACACTGCATCGGAGTTCAGCCAAGACCCGCAAGACAGTCGAAGGTCAGCTGACGCCCTGCTCAGGCTGCAAGCCATGGCAGGAATCTCGGAAGAACAAGGCTCAGACATGGACACCCCTAGAGTGTACAATGACAGAGATCTTCTAGAC


>D4_HQ288483_Llandudno.GBR_10
GTCAGTTCCACATTGGCATCTGAACTCGGTATCACTGCCGAGGATGCAAGGCTTGTTTCAGAGATTGCAATGCATACTACTGAGGACAGGATCAGTAGAGCGGTTGGACCCAGACAAGCCCAAGTGTCATTTATACACGGTGATCAAAGTGAAAATGAGCTACCAGGATTGGGGGGCAGGGAAGATAGGAGGGTCAAACAGGGTC-GGGGGGAAGCCAGGGAGAGCCACAGAGAAACCGGATCCAGCAGAGCAAGTGATGCGAGAGCTGCCCATCTTCCAATCAGCACTCCCCTAGACGTTGACACTGCATCAGAGTCAGGCCAAGATCCGCAGGACAGTCGAAGGTCAGCTGACGCCCTGCTCAGGTTGCAGGCCATGGCAGGAATCTTGGAAGAACAAGGCTCAGATACAGACATCTCTCGGGTGTACAATGACAAAGATCTTCTAGAC


>D4_HQ213944_Bath.GBR_10
GTCAGTTCCACATTGGCATCTGAACTCGGTATCACTGCCGAGGATGCAAGGCTTGTTTCAGAGATTGCAATGCATACTACTGAGGACAGGATCAGTAGAGCGGTTGGACCCAGACAAGCCCAAGTGTCATTTATACACGGTGATCAAAGTGAAAATGAGCTACCAGGATTGGGGGGCAAGGAAGATAGGAGGGTCAAACAGGGTC-GGGGGGAAGCCAGGGAGAGCTACAGAGAAACCGGATCCAGTAGAGCAAGTGATGCTAGAGCTGCCCATCTTCCAATCAGCACTCCCCTAGACGTTGACACTGCATCAGAGTCAGGCCAAGATCCGCAGGACAGTCGAAGGTCAGCTGACGCCCTGCTCAGGTTGCAGGCCATGGCAGGAATCTTGGAAGAACAAGGCTCAGATACAGACATCTCTCGGGTGTACAATGACAAAGATCTTCTAGAC


>D4_HQ213943_Oxford.GBR_10
GTCAGTTCCACATTGGCATCTGAACTCGGTATCACTGCCGAGGATGCAAGGCTTGTTTCAGAGATTGCAATGCATACTACTGAGGACAGGATCAGTAGAGCGGTTGGACCCAGACAAGCCCAAGTGTCATTTATACACGGTGATCAAAGTGAAAATGAGCTACCAGGATTGGGGGGCAGGGAAGATAGGAGGGTCAAACAGGGTC-GAGGGGAAGCCAGGGAGAGCTACAGAGAAACCGGATCCAGTAGAGCAAGTGATGCGAGAGCTGCCCATCTTCCAATCAGCACTCCCCTAGACGTTGACACTGCATCAGAGTCAGGCCAAGATCCGCAGGACAGTCGAAGGTCAGCTGACGCCCTGCTCAGGTTGCAGGCCATGGCAGGAATCTTGGAAGAACAAGGCTCAGATACAGACATCTCTCGGGTGTACAATGACAAAGATCTTCTAGAC


>D4_HQ213942_Harrow.GBR_10
GTCAGTTCCACATTGGCATCTGAACTCGGTATCACTGCTGAGGATGCAAGGCTTGTTTCAGAGATTGCAATGCATACTACTGAGGACAGGATCAGTAGAGCGGTTGGACCCAGACAAGCCCAAGTGTCATTTATACACGGTGATCAAAGTGAGAATGAGCTACCAGGATTAGGGGGCAAGGAAGATAGGAGGGTCAAACAGGGTC-GGGGAGAGGCCAGGGAGAGCTACAGAGAAGCCGGGTCCAGCAGAGCAAGTGATGCGAGAGCTGTCCCTCTTCCAACCAGCACACCCCTAGACATTGACACTGCATCAGAGTCGGGCCAAGATCCGCAGGACAGTCGAAGGTCAGCTGACGCCCTGCTCAGGTTGCAGGCCATGGCAGGAATCCTGGAAGAACAAGGCTCAGACACGGACATCTCCAGGGTGTATAATGACAGAGATCTTCTAGAC


>B3_HQ213941_Keynes.GBR_10
GTCAGTTCCACATTGGCATCTGAACTCGGTATCACTGCCGAGGATGCAAGGCTTGTTTCAGAGATTGCAATGCATACTACTGAGGACAGGATCAGCAGAGCAGTTGGACCCAGACAAGCCCAAGTGTCATTTCTACACGGTGATCAAAGTGAGAGTGAGCTGCCGAGATTGGGGGGTAAGGAGGACAGGAGGGTCAAACAGAACC-GAGGAGAAGCCGGGGAGAGCCACAGAGAAACCGAGCCTAGCAGAGCAAGTGATGTGAGAGCTGCCCATCCTCCAACCGGCACACCCCTAGACATTGACACTGCATCGGAGTTCAGCCAAGATCCGCAGGACAGTCGAAGGTCAGCCGATGCCCTGCTTAGGCTGCAAGCCATGGCAGGAATCTCGGAAGAACAAGACTCAGACACGGACACTCCTAGAGTGTACAATGACAGAGACCTTCTAGAC


>D4_HQ213940_Southend.Sea.GBR_10
GTCAGTTCCACATTGGCATCTGAACTCGGTATCACTGCCGAGGATGCAAGGCTTGTTTCAGAGATTGCAATGCATACTACTGAGGACAGGATCAGTAGAGCGGTTGGACCCAGACAAGCCCAAGTGTCATTTATACACGGTGATCAAAGTGAAAATGAGCTACCAGGATTGGGGGGCAGGGAAGATAGGAGGGTCAAACAGGGTC-GGGGGGAAGCCAGGGAGAGCCACAGAGAAACCGGATCCAGCAGAGCAAGTGATGCGAGAGCTGCCCATCTTCCAATCAGCACTCCCCTAGACGTTGACACTGCATCAGAGTCAGGCCAAGATCCGCAGGACAGTCGAAGGTCAGCTGACGCCCTGCTCAGGTTGCAGGCCATGGCAGGAATCTTGGAAGAACAAGGCTCAGATACAGACATCTCTCGGGTGTACAATGACAAAGATCTTCTAGAC


>D4_HQ213939_Cambridge.GBR_10
GTCAGTTCCACATTGGCATCTGAACTCGGTATCACTGCCGAGGATGCAAGGCTTGTTTCAGAGATTGCAATGCATACTACTGAGGACAGGATCAGTAGAGCGGTTGGACCCAGACAAGCCCAAGTGTCATTTATACACGGTGATCAAAGTGAAAATGAGCTACCAGGATTGGGGGGCAGGGAAGATAGGAGGGTCAAACAGGGTC-GGGGGGAAGCCAGGGAGAGCCACAGAGAAACCGGATCCAGCAGAGCAAGTGATGCGAGAGCTGCCCATCTTCCAATCAGCACTCCCCTAGACGTTGACACTGCATCAGAGTCAGGCCAAGATCCGCAGGACAGTCGAAGGTCAGCTGACGCCCTGCTCAGGTTGCAGGCCATGGCAGGAATCTTGGAAGAACAAGGCTCAGATACAGACATCTCTCGGGTGTACAATGACAAAGATCTTCTAGAC


>B3_HQ202161_Newcastle.GBR_10
GTCAGTTCCACATTGGCATCTGAACTCGGTATCACTGCCGAGGATGCAAGGCTTGTTTCAGAGATTGCAATGCATACTACTGAGGACAGGATCAGCAGAGCAGTTGGACCCAGACAAGCCCAAGTGTCATTTCTACACGGTGATCAAAGTGAGAGTGAGCTGCCGAGATTGGGGGGTAAGGAGGACAGGAGGGTCAAACAGAACC-GAGGAGAAGCCGGGGAGAGCCACAGAGAAACCGAGCCTAGCAGAGCAAGTGATGTGAGAGCTGCCCATCCTCCAACCGGCACACCCCTAGACATTGACACTGCATCGGAGTTCAGCCAAGATCCGCAGGACAGTCGAAGGTCAGCCGATGCCCTGCTTAGGCTGCAAGCCATGGCAGGAATCTCGGAAGAACAAGACTCAGACACGGACACCCCTAGAGTGTACAATGACAGAGACCTTCTAGAC


>B3_HQ202160_Slough.GBR_10
GTCAGTTCCACATTGGCATCTGAACTCGGTATCACTGCCGAGGATGCAAGGCTTGTTTCAGAGATTGCAATGCATACTACTGAGGACAGGATCAGCAGAGCAGTTGGACCCAGACAAGCCCAAGTGTCATTTCTACACGGTGATCAAAGTGAGAGTGAGCTGCCGAGATTGGGGGGTAAGGAGGACAGGAGGGTCAAACAGAACC-GAGGAGAAGCCGGGGAGAGCCACAGAGAAACCGAGCCTAGCAGAACAAGTGATGTGAGAGCTGCCCATCCTCCAACCGGCACACCCCTAGACATTGACACTGCATCGGAGTTCAGCCAAGATCCGCAGGACAGTCGAAGGTCAGCCGATGCCCTGCTTAGGCTGCAAGCCATGGCAGGAATCTCGGAAGAACAAGACTCAGACACGGACACCCCTAGAGTGTACAATGACAGAGACCTTCTAGAC


>D9_HQ202159_York.GBR_10
GTCAGTTCCACATTGGCATCTGAACTCGGTATCACTGCCGAGGATGCAAGACTTGTTTCAGAGATTGCAATGCACACTACTGAGGACAGGGTCAGTAGAGCAGTCGGACCCAGACAAGCCCAAGTGTCATTTCTACACGGTGATCAAAGTGAGAATGAGCTACCAGGACTGGGGGGGAAGGAGGACAGGAGGGTCAAACAGAGTA-GGGGAGAAGCAAGGGAGAGCTACAGAGAAACCGGATCCAGCAGAGCAAGTGATGCGAGAGCTGCCCATCTTCCAACCAGCACACCCCTAGACATTGACACTGCATCAGAGTCAGGCCAAGATCCGCAGGACAGTCGAAGGTCAGCTGACGCCCTGCTCAGACTGCAAGCCATGGCAGGGATCTTGGAAGAACAAGGCTCAGACACGGACACTCCCAAGGTGTACAATGACAGAGATCTTCTAGAC


>D4_HQ202158_London.GBR_10
GTCAGTTCCACATTGGCATCTGAACTCGGTATCACTGCCGAGGATGCAAGGCTTGTTTCAGAGATTGCAATGCATACTACTGAGGACAGGATCAGTAGAGCGGTTGGACCCAGACAAGCCCAAGTGTCATTTATACACGGTGATCAAAGTGAAAATGAGCTACCAGGATTGGGGGGCAAGGAAGATAGGAGGGTCAAACAGGGTC-GGGGGGAAGCCAGGGAGAGCTACAGAGAAACCGGATCCAGTAGAGCAAGTGATGTGAGAGCTGCCCATCTTCCAATCAGCACTCCCCTAGACGTTGACACTGCATCAGAGTCAGGCCAAGATCCGCAGGACAGTCGAAGGTCAGCTGACGCCCTGCTCAGGTTGCAGGCCATGGCAGGAATCTTGGAAGAACAAGGCTCAGATACAGACATCTCTCGGGTGTACAATGACAAAGATCTTCTAGAC


>D8_HQ202156_London.GBR_10
GTCAGTTCCACATTGGCATCTGAACTCGGTATCACTGCCGAGGATGCAAGGCTTGTTTCAGAGATTGCAATGCATACTACTGAGGACAGGACCAGCAGAGCAGCTGGACCCAGACAAGCTCAAGTGTCGTTTCTACACGGTGATCAAAGTGAGAATGAGCTACCAGGATTGGGGGGCAAGGAAGATAGGAGGGTCAGGCAGAGTC-GGGGAGAAGCCAGGGAGAGTAATAGAGAAATCGGGTCCAGCAGATTAAGTGACGCGAGAGCTGCCCATCTTCCGACCAGCACACCCCTAGACATTGACACTGCATCGGAGTCAGGCCAAGATCCGCAGGACAGTCGAAGGTCAGCTGACGCCCTGCTCAGGCTGCAAGCTATGGCAGGAATCCTGGAAGAACAAGGCTCAGACACGGACACCCCCAGGGTGTACAATGACAGAGATCTTCTAGAC


>D4_HQ202155_Manchester.GBR_10
GTCAGTTCCACATTGGCATCTGAACTCGGTATCACTGCCGAGGATGCAAGGCTTGTTTCAGAGATTGCAATGCATACTACTGAGGACAGGATCAGTAGAGCGGTTGGACCCAGACAAGCCCAAGTGTCATTTATACACGGTGATCAAAGTGAAAATGAGCTACCAGGATTGGGGGGCAGGGAAGATAGGAGGGTCAAACAGGGTC-GGGGGGAAGCCAGGGAGAGCTACAGAGAAACCGGATCCAGTAGAGCAAGTGATGCGAGAGCTGCCCATCTTCCAATCAGCACTCCCCTAGACGTTGACACTGCATCAGAGTCAGGCCAAGATCCGCAGGACAGTCGAAGGTCAGCTGACGCCCTGCTCAGGTTGCAGGCCATGGCAGGAATCTTGGAAGAACAAGGCTCAGACACAGACATCTCTCGGGTGTACAATGACAAAGATCTTCTAGAC


>D4_HQ202154_Kingston.GBR_10
GTCAGTTCCACATTGGCATCTGAACTCGGTATCACTGCCGAGGATGCAAGGCTTGTTTCAGAGATTGCAATGCATACTACTGAGGACAGGATCAGTAGAGCAGTTGGACCCAGACAAGCCCAAGTGTCATTTATACACGGTGATCAAAGTGAAAATGAGCTACCAGGATTGGGGGGCAAGGAAGATAGGAGGGTCAAACAGGGTC-GGGGGGAAGCCAGGGAGAGCTACAGAGAAACCGGATCCAGTAGAGCAAGTGATGCTAGAGCTGCCCATCTTCCAATCAGCACTCCCCTAGACGTTGACACTGCATCAGAGTCAGGCCAAGATCCGCAGGACAGTCGAAGGTCAGCTGACGCCCTGCTCAGGTTGCAGGCCATGGCAGGAATCTTGGAAGAACAAGGCTCAGATACAGACATCTCTCGGGTGTACAATGACAAAGATCTTCTAGAC


>D8_HQ185360_Harrow.GBR_10
GTCAGTTCCACATTGGCATCTGAACTCGGTATCACTGCCGAGGATGCAAGGCTTGTCTCAGAGATTGCAATGCATACTACTGAGGACAGGACCAGTAGAGCAGTTGGACCCAGACAAGCTCAAGTGTCGTTTCTACACGGTGATCAAAGTGAGAATGAGCTACCAGGATTGGGGGGCAAGGAAGACAGGAGGGTCAGGCAGAGTC-GGGGAGAAGCCAGGGAGAGCAATAGAGAAATCGGGTCCAGCAGATTAAGTGACGCGAGAGCTGCCCATCTTCCGACCAGCACACCCCTAGACATTGACACTGCATCGGAGTCAGGCCAAGATCCGCAGGACAGTCGAAGGTCAGCTGACGCCCTGCTCAGGCTGCAAGCTATGGCAGGAATCCTGGAAGAACAAGGCTCAGACACGGACACCCCCAGGGTGTACAATGACAGAGATCTTCTAGAC


>B3_HQ651725_Port-Loko.SLE_10
GTCAGTTCCACATTGGCATCTGAACTCGGTATAACTGCCGAGGATGCAAGGCTTGTTTCAGAGATTGCAATGCATACTACTGAGGACAGGATCAGCAGAGCAGTTGGACCCAGACAAGCCCAAGTGTCATTTCTACACGGTGATCAAAGTGAGAATGAGCTGCCGAGATTGGGGGGTAAGGAGGACAGGAGGGTCAAACAGAACC-GAGGAGAAGCCGGGGAGAGCCACAGAGAAACCGAGCCCAGCAGAGCAAGTGATGCGAGAGCTGCCCATCCTCCAACCGGCACACCCCTAGACATTGACACTGCATCGGAGTTCAGCCAAGATCCGCAGGACAGTCGAAGGTCAGCCGATGCCCTGCTTAGGCTGCAAGCCATGGCAGGAATCTCGGAAGAACAAGACTCAGACACGGACACCCCTAGAGTGTACAATGATAGAGACCTTCTAGAC


>B3_HQ651724_Western-Rural.SLE_10
GTCAGTTCCACATTGGCATCTGAACTCGGTATAACTGCCGAGGATGCAAGGCTTGTTTCAGAGATTGCAATGCATACTACTGAGGACAGGATCAGCAGAGCAGTTGGACCCAGACAAGCCCAAGTGTCATTTCTACACGGTGATCAAAGTGAGAATGAGCTGCCGAGATTGGGGGGTAAGGAGGACAGGAGGGTCAAACAGAACC-GAGGAGAAGCCGGGGAGAGCCACAGAGAAACCGAGCCCAGCAGAGCAAGTGATGCGAGAGCTGCCCATCCTCCAACCGGCACACCCCTAGACATTGACACTGCATCGGAGTTCAGCCAAGATCCGCAGGACAGTCGAAGGTCAGCCGATGCCCTGCTTAGGCTGCAAGCCATGGCAGGAATCTCGGAAGAACAAGACTCAGACACGGACACCCCTAGAGTGTACAATGATAGAGACCTTCTAGAC


>B3_HQ651723_Port-Loko.SLE_10
GTCAGTTCCACATTGGCATCTGAACTCGGTATAACTGCCGAGGATGCAAGGCTTGTTTCAGAGATTGCAATGCATACTACTGAGGACAGGATCAGCAGAGCAGTTGGACCCAGACAAGCCCAAGTGTCATTTCTACACGGTGATCAAAGTGAGAATGAGCTGCCGAGATTGGGGGGTAAGGAGGACAGGAGGGTCAAACAGAACC-GAGGAGAAGCCGGGGAGAGCCACAGAGAAACCGAGCCCAGCAGAGCAAGTGATGCGAGAGCTGCCCATCCTCCAACCGGCACACCCCTAGACATTGACACTGCATCGGAGTTCAGCCAAGATCCGCAGGACAGTCGAAGGTCAGCCGATGCCCTGCTTAGGCTGCAAGCCATGGCAGGAATCTCGGAAGAACAAGACTCAGACACGGACACCCCTAGAGTGTACAATGATAGAGACCTTCTAGAC


>B3_HQ651722_Bonthe.SLE_10
GTCAGTTCCACATTGGCATCTGAACTCGGTATAACTGCCGAGGATGCAAGGCTTGTTTCAGAGATTGCAATGCATACTACTGAGGACAGGATCAGCAGAGCAGTTGGACCCAGACAAGCCCAAGTGTCATTTCTACACGGTGATCAAAGTGAGAATGAGCTGCCGAGATTGGGGGGTAAGGAGGACAGGAGGGTCAAACAGAACC-GAGAAGAAGCCGGGGAGAGCCACAGAGAAACCGAGCCCAGCAGAGCAAGTGATGCGAGAGCTGCCCATCCTCCAACCGGCACACCCCTAGACATTGACACTGCATCGGAGTTCAGCCAAGATCCGCAGGACAGTCGAAGGTCAGCCGATGCCCTGCTTAGGCTGCAAGCCATGGCAGGAATCTCGGAAGAACAAGACTCAGACACGGACACCCCTAGAGTGTACAATGATAGAGACCTTCTAGAC


>B3_HQ651721_Bonthe.SLE_10
GTCAGTTCCACATTGGCATCTGAACTCGGTATAACTGCCGAGGATGCAAGGCTTGTTTCAGAGATTGCAATGCATACTACTGAGGACAGGATCAGCAGAGCAGTTGGACCCAGACAAGCCCAAGTGTCATTTCTACACGGTGATCAAAGTGAGAATGAGCTGCCGAGATTGGGGGGTAAGGAGGACAGGAGGGTCAAACAGAACC-GAGAAGAAGCCGGGGAGAGCCACAGAGAAACCGAGCCCAGCAGAGCAAGTGATGCGAGAGCTGCCCATCCTCCAACCGGCACACCCCTAGACATTGACACTGCATCGGAGTTCAGCCAAGATCCGCAGGACAGTCGAAGGTCAGCCGATGCCCTGCTTAGGCTGCAAGCCATGGCAGGAATCTCGGAAGAACAAGACTCAGACACGGACACCCCTAGAGTGTACAATGATAGAGACCTTCTAGAC


>B3_HQ651720_Western-Rural.SLE_10
GTCAGTTCCACATTGGCATCTGAACTCGGTATAACTGCCGAGGATGCAAGGCTTGTTTCAGAGATTGCAATGCATACTACTGAGGACAGGATCAGCAGAGCAGTTGGACCCAGACAAGCCCAAGTGTCATTTCTACACGGTGATCAAAGTGAGAATGAGCTGCCGAGATTGGGGGGTAAGGAGGACAGGAGGGTCAAACAGAACC-GAGAAGAAGCCGGGGAGAGCCACAGAGAAACCGAGCCCAGCAGAGCAAGTGATGCGAGAGCTGCCCATCCTCCAACCGGCACACCCCTAGACATTGACACTGCATCGGAGTTCAGCCAAGATCCGCAAGACAGTCGAAGGTCAGCCGATGCCCTGCTTAGGCTGCAAGCCATGGCAGGAATCTCGGAAGAACAAGACTCAGACACGGACACCCCTAGAGTGTACAATGATAGAGACCTTCTAGAC


>B3_HQ651719_Western-Rural.SLE_10
GTCAGTTCCACATTGGCATCTGAACTCGGTATAACTGCCGAGGATGCAAGGCTTGTTTCAGAGATTGCAATGCATACTACTGAGGACAGGATCAGCAGAGCAGTTGGACCCAGACAAGCCCAAGTGTCATTTCTACACGGTGATCAAAGTGAGAATGAGCTGCCGAGATTGGGGGGTAAGGAGGACAGGAGGGTCAAGCAGAACC-GAGAAGAAGCCGGGGAGAGCCACAGAGAAACCGAGCCCAGCAGAGCAAGTGATGCGAGAGCTGCCCATCCTCCAACCGGCACACCCCTAGACATTGACACTGCATCGGAGTTCAGCCAAGATCCGCAGGACAGTCGAAGGTCAGCCGATGCCCTGCTTAGGCTGCAAGCCATGGCAGGAATCTCGGAAGAACAAGACTCAGACACGGACACCCCTAGAGTGTACAATGATAGAGACCTTCTAGAC


>B3_HQ651718_Western-Rural.SLE_10
GTCAGTTCCACATTGGCATCTGAACTCGGTATAACTGCCGAGGATGCAAGGCTTGTTTCAGAGATTGCAATGCATACTACTGAGGACAGGATCAGCAGAGCAGTTGGACCCAGACAAGCCCAAGTGTCATTTCTACACGGTGATCAAAGCGAGAATGAGCTGCCGAGATTGGGGGGTAAGGAGGACAGGAGGGTCAAACAGAACC-GAGAAGAAGCCGGGGAGAGCCACAGAGAAACCGAGCCCAGCAGAGCAAGTGATGCGAGAGCTGCCCATCCTCCAACCGGCACACCCCTAGACATTGACACTGCATCGGAGTTCAGCCAAGATCCGCAGGACAGTCGAAGGTCAGCCGATGCCCTGCTTAGGCTGCAAGCCATGGCAGGAATCTCGGAAGAACAAGACTCAGACACGGACACCCCTAGAGTGTACAATGATAGAGACCTTCTAGAC


>B3_HQ651717_Western-Rural.SLE_10
GTCAGTTCCACATTGGCATCTGAACTCGGTATAACTGCCGAGGATGCAAGGCTTGTTTCAGAGATTGCAATGCATACTACTGAGGACAGGATCAGCAGAGCAGTTGGACCCAGACAAGCCCAAGTGTCATTTCTACACGGTGATCAAAGTGAGAATGAGCTGCCGAGATTGGGGGGTAAGGAGGACAGGAGGGTCAAACAGAACC-GAGGAGAAGCCGGGGAGAGCCACAGGGAAACCGAGCCCAGCAGAGCAAGTGATGCGAGAGCTGCCCATCCTCCAACCGGCACACCCCTAGACATTGACACTGCATCGGAGTTCAGCCAAGATCCGCAGGACAGTCGAAGGTCAGCCGATGCCCTGCTTAGGCTGCAAGCCATGGCAGGAATCTCGGAAGAACAAGACTCAGACACGGACACCCCTAGAGTGTACAATGATAGAGACCTTCTAGAC


>B3_HQ651716_Western-Rural.SLE_10
GTCAGTTCCACATTGGCATCTGAACTCGGTATAACTGCCGAGGATGCAAGGCTTGTTTCAGAGATTGCAATGCATACTACTGAGGACAGGATCAGCAGAGCAGTTGGACCCAGACAAGCCCAAGTGTCATTTCTACACGGTGATCAAAGTGAGAATGAGCTGCCGAGATTGGGGGGTAAGGAGGACAGGAGGGTCAAACAGAACC-GAGAAGAAGCCGGGGAGAGCCACAGAGAAACCGAGCCCAGCAGAGCAAGTGATGCGAGAGCTGCCCATCCTCCAACCGGCACACCCCTAGACATTGACACTGCATCGGAGTTCAGCCAAGATCCGCAGGACAGTCGAAGGTCAGCCGATGCCCTGCTTAGGCTGCAAGCCATGGCAGGAATCTCGGAAGAACAAGACTCAGACACGGACACCCCTAGAGTGTACAATGATAGAGACCTTCTAGAC


>B3_HQ651715_Port-Loko.SLE_10
GTCAGTTCCACATTGGCATCTGAACTCGGTATAACTGCCGAGGATGCAAGGCTTGTTTCAGAGATTGCAATGCATACTACTGAGGACAGGATCAGCAGAGCAGTTGGACCCAGACAAGCCCAAGTGTCATTTCTACACGGTGATCAAAGTGAGAATGAGCTGCCGAGATTGGGGGGTAAGGAGGACAGGAGGGTCAAACAGAACC-GAGAAGAAGCCGGGGAGAGCCACAGAGAAACCGAGCCCAGCAGAGCAAATGATGCGAGAGCTGCCCATCCTCCAACCGGCACACCCCTAGACATTGACACTGCATCGGAGTTCAGCCAAGATCCGCAGGACAGTCGAAGGTCAGCCGATGCCCTGCTTAGGCTGCAAGCCATGGCAGGAATCTCGGAAGAACAAGACTCAGACACGGACACCCCTAGAGTGTACAATGATAGAGACCTTCTAGAC


>D4_EU812305_Patna.IND_06
GTCAGTTCCACATTGGCATCTGAACTCGGTATCACTGCCGAGGATGCAAGGCTTGTTTCAGAGATTGCAATGCATACTACTGAGGACAGGATCAGTAGAGCGGTTGGACCCAGACAAGCCCAAGTGTCATTTATACACGGTGATCAAAGTGAAAATGAGCTACCAGGATTGGGGGGCAAGGAAGATAGGAGGGTCAAACAGGGTC-GGGGGGAAGCCAGGGAGAGCTACAGAGAAACCGGATCCAGTAGAGCAAGTGATGCGAGAGCTGCCCATCTTCCAATCAGCACTCCCCTAGACATTGACACTGCATCAGAGTCAGGCCAAGATCCGCAGGACAGTCGAAGGTCAGCTGACGCCCTGCTCAGGTTGCAGGCCATGGCAGGAATCTTGGAAGAACAAGGCTCAGATACGGACATCTCTAGGGTGTACAATGACAAAGATCTTCTAGAC


>D7_EF490999_Todi.ITA_04
---AGTTCCACATTAGCATCTGAACTCGGTATCACTGCCGAAGATGCAAGGCTTGTTTCAGAGATTGCAATGCATACTACAGAGGACAGGATCAGTAGAGCGGTTGGACCCAGACAATCCCAAGTGTCATTTCTACACGGTGATCAAAATGAAAGTGAGCTACCGAGATGGGGGGGTAAGGAAGATATGAGGGTCAAACAGAGTC-GGGGAGAAGCCAGAGAGAGCTACAGAGAAACCGGGCCCAGCAGAGCAAGTGACGCGAGAGCTGCCCATCCTCCAACCGACACACCTTTAGACATTGACACTGCATCGGAGTCTAGCCAAGATCCGCAGGACAGTCGAAGGTCAGCTGACGCTCTGCTCAGGCTGCAAGCCATGGCAGGAATCTCGGAAGAACAAGGCTCAGACACGGACACCCCTAGAGTGTACAATGACAGAGACCTCCTAGAC


>D7_DQ987232_Bang.Ind_03
GTCAGTTCCACATTGGCATCTGAACTCGGTATCACTGCCGAGGATGCAAGGCTTGTTTCAGAGATTGCAATGCATACTACTGAGGACAGGACCAGTAGAGCGGTTGGACCCAGACAAGCCCAAGTGTCATTTTTACACGGTGATCAAAGTGAGAATGAGCTACCAGGATTGGAGGGCAAGGAAGACAGGAGGGTCAAACAGAGTC-GAGGAGAAGCCAGGGAGAGCTACAGAGAAACCGGGTCCAGCAGAGCAAGTGATGCGAGAGCTGCCCATCTTCCAACCAGCACACCACTAGACATTGACACTGCCTCGGAGTCAGGCCAAGATCCGCAGGACAGCCGACGGTCAGCTGACGCCCTGCTCAGGCTGCAAGCCATGGCAGGAATCTTGGAAGAACAAGGCTCAGACACGGACACCCCTATAGTGTACAATGACAGAGAACTTCTAGAC


>D7_DQ987231_Pune.Ind_04
GTCAGTTCTACACTGGCATCTGAACTCGGTATCACTGCCGAGGATGCAAGGCTTGTTTCAGAGATTGCGATGCATACTACTGAGGACAGGACCAGTAGAGCGGTTGGACCCAGACAAGCCCAAGTGTCATTTCTACACGGTGATCAAAGTGAGAATGAGCTACCAGGGTTGGGGGGCAAGGAAGACAGGAGGGTCAA-CAGAGTC-GGGGAGAAGCCAGGGAGAGCTACAGAGAGACCGGGTCCAGCAGAGCAAGTGATGCGAGAGCTGCCCATCTTCCAACCAGCACACCCCTAGATATTGACACTGCATCGGAGTCAGGCCAAGATCTGCAGGACAGCCGACGGTCAGCTGACGCTCTGCTCAGGCTGCAAGCCATGGCAGGAATCTTGGAAGAACAAAGCTCAGACACGGACACCCCTAGGGTGTACAATGACAGAGATCTTCTAGAT


>D7_DQ987230_Pune.Ind_04
GTCAGTTCTACACTGGCATCTGAACTCGGTATCACTGCCGAGGATGCAAGGCTTGTTTCAGAGATTGCGATGCATACTACTGAGGACAGGACCAGTAGAGCGGTTGGACCCAGACAAGCCCAAGTGTCATTTCTACACGGTGATCAAAGTGAGAATGAGCTACCAGGGTTGGGGGGCAAGGAAGACAGGAGGGTCAAACAGAGTC-GGGGAGAAGCCAGGGAGAGCTACAGAGAGACCGGGTCCAGCAGAGCAAGTGATGCGAGAGCTGCCCATCTTCCAACCAGCACACCCCTAGATATTGACACTGCATCGGAGTCAGGCCAAGATCTGCAGGACAGCCGACGGTCAGCTGACGCTCTGCTCAGGCTGCAAGCCATGGCAGGAATCTTGGAAGAACAAAGCTCAGACACGGACACCCCTAGGGTGTACAATGACAGAGATCTTCTAGAC


>D6_AF495863_Sao_Paulo.BRA_97
GTCAGTTCCACATTGGCATCTGAACTCGGTATCACTGCCGAGGATGCAAGGCTTGTCTCAGAGATTGCAATGCATACTACTGAGGACAGGATCAGTAGAGCGGTCGGACCCAGACAAGCCCAAGTGTCATTTCTACACGGTGATCAAAGTGAGAATGAGCTACCAGGATTGGGGGGCAAGGAAGATAGGAGAGCCAAACAGAGCC-GAGGAGAAGCCAGGGAGAGCTACAGAGAAACTGGGTCCAGCAGAGCAAGTGATGCAAGAGCTGCCCATCCTCCAACCAGCACACCCCTAGACATTGACACTGCATCGGAGACAAGCCAAGATCTGCAAGACAGTCGAAGGTCAGCTGACGCCCTGCTCAGGCTACAAGCCATGGCAGGAATCTCGGAAGAGCAAGGCTCAGACACGGACACCCCCAGAGTGTACAATGACGGAGATCTTCTAGAC


>D4_FJ196400_Papumpare.Ind_07
GTCAGTTCCACATTGGCATCTGAACTCGGTATCACTGCCGAGGATGCAAGGCTTGTTTCAGAGATTGCAATGCATACTACTGAGGACAGGATCAGTAGAGCGGTTGGACCCAGACAAGCCCAAGTGTCATTTATACACGGTGATCAAAGTGAAAATGAGCTACCAGGATTGGGGGGCAAGGAAGATAGGAGGGTCAAACAGAGTC-GGGGGGAAGCCAGGGAGAGCTACAGAGAAACCGGATCCAGTAGAGCAAGTGATGCGAGAGCTGCCCATCTTCCAATCAGCACACCCCTAGACATTGACACTGCATCAGAGTCAGGCCAAGATCCGCAGGACAGTCGAAGGTCAACTGACGCCCTGCTCAGGTTGCAGGCCATGGCAGGAATCTTGGAAGAACAAGGCTCAGATACGGACATCTCTAGGGTGTACAATGACAAAGATCTTCTAGAC


>D4_HM579947_Istanbul.TUR_10
GTCAGTTCCACATTGGCATCTGAACTCGGTATCACTGCCGAGGATGCAAGGCTTGTTTCAGAGATTGCAATGCATACTACTGAGGACAGGATCAGTAGAGCGGTTGGACCCAGACAAGCCCAAGTGTCATTTATACACGGTGATCAAAGTGAAAATGAGCTACCAGGATTGGGGGGCAGGGAAGATAGGAGGGTCAAACAGGGTC-GGGGGGAAGCCAGGGAGAGCTACAGAGAAACCGGATCCAGTAGAGCAAGTGATGCGAGAGCTGCCCATCTTCCAATCAGCACTCCCCTAGACGTTGACACTGCATCAGAGTCAGGCCAAGATCCGCAGGACAGTCGAAGGTCAGCTGACGCCCTGCTCAGGTTGCAGGCCATGGCAGGAATCTTGGAAGAACAAGGCTCAGATACAGACATCTCTCGGGTGTACAATGACAAAGATCTTCTAGAC


>D4_HM579946_Edirne.TUR_10
GTCAGTTCCACATTGGCATCTGAACTCGGTATCACTGCCGAGGATGCAAGGCTTGTTTCAGAGATTGCAATGCATACTACTGAGGACAGGATCAGTAGAGCGGTTGGACCCAGACAAGCCCAAGTGTCATTTATACACGGTGATCAAAGTGAAAATGAGCTACCAGGATTGGGGGGCAGGGAAGATAGGAGGGTCAAACAGGGTC-GAGGGGAAGCCAGGGAGAGCTACAGAGAAACCGGATCCAGTAGAGCAAGTGATGCGAGAGCTGCCCATCTTCCAATCAGCACTCCCCTAGACGTTGACACTGCATCAGAGTCAGGCCAAGATCCGCAGGACAGTCGAAGGTCAGCTGACGCCCTGCTCAGGTTGCAGGCCATGGCAGGAATCTTGGAAGAACAAGGCTCAGATACAGACATCTCTCGGGTGTACAA-------------------


>D4_HM196167_Yozgat.TUR_10
GTCAGTTCCACATTGGCATCTGAACTCGGTATCACTGCCGAGGATGCAAGGCTTGTTTCAGAGATTGCAATGCATACTACTGAGGACAGGATCAGTAGAGCGGTTGGACCCAGACAAGCCCAAGTGTCATTTATACACGGTGATCAAAGTGAAAATGAGCTACCAGGATTGGGGGGCAAGGAAGATAGGAGGGTCAAACAGGGTC-GGGGGGAAGCCAGGGAGAGCTACAGAGAAACCGGATCCAGTAGAGCAAGTGATGTGAGAGCTGCCCATCTTCCAATCAGCACTCCCCTAGACGTTGACACTGCATCAGAGTCAGGCCAAGATCCGCAGGACAGTCGAAGGTCAGCTGACGCCCTGCTCAGGTTGCAGGCCATGGCAGGAATCTTGGAAGAACAAGGCTCAGATACAGACATCTCTCGGGTGTACAATGACAAAGATCTTCTAGAC


>D8_HM358877_KASARGOD.IND_10
GTCAGTTCCACATTGGCATCTGAACTCGGTATCACTGCCGAGGATGCAAGGCTTGTTTCAGAGATTGCAATGCATACTACTGAGGACAGGACCAGTAGAGCAGTTGGACCCAGACAAGCTCAAGTGTCGTTTCTACACGGTGATCAAAGTGAGAATGAGCTACCAGGATTGGGGGGCAAGGAAGATAGGAGGGTCAGGCAGAGTC-GGGGAGAAGCCAGGGAGAGTAATAGAGAAATCGGGTCCAGCAGATTAAGTGACGCGAGAGCTGCCCATCTTCCGACCAGCACACCCCTAGACATTGACACTGCATCGGAGTCAGGCCAAGATCCGCAGGACAGTCGAAGGTCAGCTGACGCCCTGCTCAGGCTGCAAGCTATGGCAGGAATCCTGGAAGAACAAGGCTCAGACACGGACACCCCCAGGGTGTACAATGACAGAGATCTTCTAGAC


>D4_HM358876_VALSAD.IND_10
GTCAGTTCCACATTGGCATCTGAACTCGGTATCACTGCCGAGGATGCAAGGCTTGTTTCAGAGATTGCAATGCATACTACTGAGGACAGGATCAGTAGAGCGGTTGGACCCAGACAAGCCCAAGTGTCATTTATACACGGTGATCAAAGTGAAAATGAGCTACCAGGATTGGGGGGCAAGGAAGATAGGAGGGTCAAACAGGGTC-GGGGGGAAGCCAGGGAGAGCCACAGAGAAACCGGATCCAGTAGAGCAGGTGATGCGAGAGCTGCCCATCTTCTAATCAGCACACCCCCAGACATTGACACTGCATCAGAGTCAGGCCAAGATCCGCAGGACAGTCGAAGGTCAGCTGACGCCCTGCTCAGGTTGCAGGCCATGGCAGGAATCTTGGAAGAACAAGGCTCAGATACGGACATCTCCAGGGTGTACAATGACAAAGATCTTCTAGAC


>D4_HM358875_VALSAD.IND_10
GTCAGTTCCACATTGGCATCTGAACTCGGTATCACTGCCGAGGATGCAAGGCTTGTTTCAGAGATTGCAATGCATACTACTGAGGACAGGATCAGTAGAGCGGTTGGACCCAGACAAGCCCAAGTGTCATTTATACACGGTGATCAAAGTGAAAATGAGCTACCAGGATTGGGGGGCAAGGAAGATAGGAGGGTCAAACAGGGTC-GGGGGGAAGCCAGGGAGAGCCACAGAGAAACCGGATCCAGTAGAGCAGGTGATGCGAGAGCTGCCCATCTTCTAATCAGCACACCCCCAGACATTGACACTGCATCAGAGTCAGGCCAAGATCCGCAGGACAGTCGAAGGTCAGCTGACGCCCTGCTCAGGTTGCAGGCCATGGCAGGAATCTTGGAAGAACAAGGCTCAGATACGGACATCTCCAGGGTGTACAATGACAAAGATCTTCTAGAC


>D4_HM358874_VALSAD.IND_10
GTCAGTTCCACATTGGCATCTGAACTCGGTATCACTGCCGAGGATGCAAGGCTTGTTTCAGAGATTGCAATGCATACTACTGAGGACAGGATCAGTAGAGCGGTTGGACCCAGACAAGCCCAAGTGTCATTTATACACGGTGATCAAAGTGAAAATGAGCTACCAGGATTGGGGGGCAAGGAAGATAGGAGGGTCAAACAGGGTC-GGGGGGAAGCCAGGGAGAGCCACAGAGAAACCGGATCCAGTAGAGCAGGTGATGCGAGAGCTGCCCATCTTCTAATCAGCACACCCCCAGACATTGACACTGCATCAGAGTCAGGCCAAGATCCGCAGGACAGTCGAAGGTCAGCTGACGCCCTGCTCAGGTTGCAGGCCATGGCAGGAATCTTGGAAGAACAAGGCTCAGATACGGACATCTCCAGGGTGTACAATGACAAAGATCTTCTAGAC


>D8_HM358873_VALSAD.IND_10
GTCAGTTCCACATTGGCATCTGAACTCGGTATCACTGCCGAGGATGCAAGGCTTGTTTCAGAGATTGCAATGCATACTACTGAGGACAGGACCAGTAGAGCAGTTGGACCCAGACAAGCTCAAGTGTCGTTTCTACACGGTGATCAAAGTGAGAATGAGCTACCAGGATTGGGGGGCAAGGAAGATAGGAGGGTCAGGCAGAGTC-GGGGAGAAGCCAGGGAGAGCAATAGAGAAATCGGGTCCAGCAGATTAAGTGACGCGAGAGCTGCCCATCTTCCGACCAGCACACCCCTAGACATTGACACTGCATCGGAGTCAGGCCAAGATCCGCAGGACAGTCGAAGGTCAGCTGACGCCCTGCTCAGGCTGCAAGCTATGGCAGGAATCCTGGAAGAACAAGGCTCAGACACGGACACCCCCAGGGTGTACAATGACAGAGATCTTCTAGAC


>D4_HM358872_VALSAD.IND_10
GTCAGTTCCACATTGGCATCTGAACTCGGTATCACTGCCGAGGATGCAAGGCTTGTTTCAGAGATTGCAATGCATACTACCGAGGACAGGATTAGTAGAGCGGTTGGACCCAGACAAGCCCAAGTGTCATTTATACACGGTGATCAAAGTGAAAATGAGCTACCAGGATTGGGGGGCAAGGAAGATAGGAGGGTCAAACAGGGTC-GGGGAGAAGCCAGGGAGAGCTACAGAGAAACCGGATCCAGTAGAGCAAGTGATGCGAGAGCTGCCCATCTTCCAATCAGCACACCCCTAGACATTGACACTGCATCAGAGTCAGGCCAAGATCCGCAGGACAGTCGAAGGTCAGCCGACGCCCTGCTCAGGTTGCAGGCCATGGCAGGAATCTTGGAAGAACAAGGCTCGGATACGGACATCTCTAGGGTGTACAATGACAAAGATCTTCTAGAC


>D4_HM358871_VALSAD.IND_10
GTCAGTTCCACATTGGCATCTGAACTCGGTATCACTGCCGAGGATGCAAGGCTTGTTTCAGAGATTGCAATGCATACTACTGAGGACAGGATCAGTAGAGCGGTTGGACCCAGACAAGCCCAAGTGTCATTTATACACGGTGATCAAAGTGAAAATGAGCTACCAGGATTGGGGGGCAAGGAAGATAGGAGGGTCAAACAGGGTC-GGGGGGAAGCCAGGGAGAGCTACAGAGAAACCGGATCTAGTAGAGCAAGCGATGCGAGAGCTGCCCATCTTCCAATCAGCACTCCCCTAGACATTGACACTGCATCAGAGTCAGGCCAAGATCCGCAGGACAGTCGAAGGTCAGCTGACGCCCTGCTCAGGTTGCAGGCCATGGCAGGAATCTTGGAAGAACAAGGCTCAGATACGGACATCTCTAGGGTGTACAATGACAAAGATCTTCTAGAC


>D4_HM358870_VALSAD.IND_10
GTCAGTTCCACATTGGCATCTGAACTCGGTATCACTGCCGAGGATGCAAGGCTTGTTTCAGAGATTGCAATGCATACTACTGAGGACAGGATCAGTAGAGCGGTTGGACCCAGACAAGCCCAAGTGTCATTTATACACGGTGATCAAAGTGAAAATGAGCTACCAGGATTGGGGGGCAAGGAAGATAGGAGGGTCAAACAGGGTC-GGGGGGAAGCCAGGGAGAGCTACAGAGAAACCGGATCTAGTAGAGCAAGCGATGCGAGAGCTGCCCATCTTCCAATCAGCACTCCCCTAGACATTGACACTGCATCAGAGTCAGGCCAAGATCCGCAGGACAGTCGAAGGTCAGCTGACGCCCTGCTCAGGTTGCAGGCCATGGCAGGAATCTTGGAAGAACAAGGCTCAGATACGGACATCTCTAGGGTGTACAATGACAAAGATCTTCTAGAC


>D4_HM358869_VALSAD.IND_10
GTCAGTTCCACATTGGCATCTGAACTCGGTATCACTGCCGAGGATGCAAGGCTTGTTTCAGAGATTGCAATGCATACTACTGAGGACAGGATCAGTAGAGCGGTTGGACCCAGACAAGCCCAAGTGTCATTTATACACGGTGATCAAAGTGAAAATGAGCTACCAGGATTGGGGGGCAAGGAAGATAGGAGGGTCAAACAGGGTC-GGGGGGAAGCCAGGGAGAGCCACAGAGAAACCGGATCCAGTAGAGCAGGTGATGCGAGAGCTGCCCATCTTCTAATCAGCACACCCCCAGACATTGACACTGCATCAGAGTCAGGCCAAGATCCGCAGGACAGTCGAAGGTCAGCTGACGCCCTGCTCAGGTTGCAGGCCATGGCAGGAATCTTGGAAGAACAAGGCTCAGATACGGACATCTCCAGGGTGTACAATGACAAAGATCTTCTAGAC


>D8_HM358868_VALSAD.IND_10
GTCAGTTCCACATTGGCATCTGAACTCGGTATCACTGCCGAGGATGCAAGGCTTGTTTCAGAGATTGCAATGCATACTACTGAGGACAGGACCAGTAGAGCAGTTGGACCCAGACAAGCTCAAGTGTCGTTTCTACACGGTGATCAAAGTGAGAATGAGCTACCAGGATTGGGGGGCAAGGAAGATAGGAGGGTCAGGCAGAGTC-GGGGAGAAGCCAGGGAGAGCAATAGAGAAATCGGGTCCAGCAGATTAAGTGACGCGAGAGCTGCCCATCTTCCGACCAGCACACCCCTAGACATTGACACTGCATCGGAGTCAGGCCAAGATCCGCAGGACAGTCGAAGGTCAGCTGACGCCCTGCTCAGGCTGCAAGCTATGGCAGGAATCCTGGAAGAACAAGGCTCAGACACGGACACCCCCAGGGTGTACAATGACAGAGATCTTCTAGAC


>D4_HM358867_VALSAD.IND_10
GTCAGTTCCACATTGGCATCTGAACTCGGTATCACTGCCGAGGATGCAAGGCTTGTTTCAGAGATTGCAATGCATACTACTGAGGACAGGATCAGTAGAGCGGTTGGACCCAGACAAGCCCAAGTGTCATTTATACACGGTGATCAAAGTGAAAATGAGCTACCAGGATTGGGGGGCAAGGAAGATAGGAGGGTCAAACAGGGTC-GGGGGGAAGCCAGGGAGAGCTACAGAGAAACCGGATCTAGTAGAGCAAGCGATGCGAGAGCTGCCCATCTTCCAATCAGCACTCCCCTAGACATTGACACTGCATCAGAGTCAGGCCAAGATCCGCAGGACAGTCGAAGGTCAGCTGACGCCCTGCTCAGGTTGCAGGCCATGGCAGGAATCTTGGAAGAACAAGGCTCAGATACGGACATCTCTAGGGTGTACAATGACAAAGATCTTCTAGAC


>H1_FJ415163_HongKong.CHN_08
GTCAGTTCCACACTGGCATCTGAACTCGGTATCACAGCCGAGGATGCAAGGCTTGTTTCAGAGATTGCAATGCATACTACTGAGGACAGGACCAGCAGAGCAGTTGGACCCAGGCAAGCCCAAGTCTCATTTTTACACGGTGATCAAAGTGAGAATGAGTTACCGGGATTGGGGGGCAAGGAAGATAGAAGGGTCAAACAGAGTC-GAGGGGAAACCAGGGAGAACTCCAGAGAAACCGGGCCCAGCAGAGCAAGTGATGCGAGAGCCGCCCATCTCCCAACCAGCACACCCCCAGACATTGACACTGCATCGGAGTACAGCCAAGAACCACAGGACAGTCGAAGGTCAGCTGACGCCCTGCTCAGGCTGCAAGCCATGGCAGGGATCCTGGAAGAACAAGGCTCAGACACAGACACCCCTAGAGTGTACAACGATAGAGATCTTC-----


>H1_GU289431_HongKong.CHN_09
GTCAGTTCCACACTGGCATCTGAACTCGGTATCACAGCCGAGGATGCAAGGCTTGTTTCAGAGATTGCAATGCATACTACTGAGGACAGGACCAGTAGAGCAGTTGGACCCAGGCAAGCCCAAGTCTCATTTTTACACAGTGATCAAAGTGAGAATGAGCTACCGGGATTGGGGGGCAAGGAAGATAGAAGGGTCAAACAGAGTC-GAGGGGAAACCAGGGAGAACTCCAGAGAAACCGGGCCCGGCAGAGCAAGTGATGCGAGAGCTGCCCATCTCCCAACCAGCACACCCCCAGACATTGACACTGCATCGGAGTACAGCCAAGAACTACAGGACAGTCGAAGGTCAGCTGACGCCCTGCTCAAGCTGCAAGCCATGGCAGGGATCCTGGAAGAACAAGGCTCAGACACGGACACCCCTAGATTGTACAACGATAGAGATCTT------


>H1_GU289430_HongKong.CHN_09
GTCAGTTCCACACTGGCATCTGAACTCGGTATCACAGCCGAGGATGCAAGGCTTGTTTCAGAGATTGCAATGCATACTACTGAGGACAGGACCAGTAGAGCAGTTGGACCCAGGCAAGCCCAAGTCTCATTTTTACACAGTGATCAAAGTGAGAATGAGCTACCGGGATTGGGGGGCAAGGAAGATAGAAGGGTCAAACAGAGTC-GAGGGGAAACCAGGGAGAACTCCCGAGAAACCGGGCCCGGCAGAGCAAGTGATGCGAGAGCTGCCCATCTCCCAACCAGCACACCCCCAGACATTGACACTGCATCGGAGTACAGCCAAGAACCACAGGACAGTCGAAGGTCAGCTGACGCCCTGCTCAAGCTGCAAGCCATGGCAGGGATCCTGGAAGAACAAGGCTCAGACACGGACACCCCTAGATTGTACAACGATAGAGATCTT------


>H1_FJ415162_HongKong.CHN_08
GTCAGTTCCACACTGGCATCTGAACTCGGTATCACAGCCGAGGATGCAAGGCTTGTTTCAGAGATTGCAATGCATACTACTGAGGACAGGACCAGTAGAGCAGTTGGACCCAGGCAAGCCCAAGTCTCATTTTTACACAGTGATCAAAGTGAGAATGAGCTACCGGGATTGGGGGGCAAGGAAGATAGAAGGGTCAAACAGAGTC-GAGGGGAAACCAGGGAGAACTCCAGAGAAACCGGGCCCGGCAGAGCAAGTGATGCGAGAGCTGCCCATCTCCCAACCAGCACACCCCCAGACATTGACACTGCATCGGAGTACAGCCAAGAACCACAGGACAGTCGAAGGTCAGCTGACGCCCTGCTCAAGCTGCAAGCCATGGCAGGGATCCTGGAAGAACAAGGCTCAGACACGGACGCCCCTAGATTGTACAACGATAGAGATCTT------


>H1_EU870595_HongKong.CHN_08
GTCAGTTCCACACTGGCATCTGAACTCGGTATCACAGCCGAGGATGCAAGGCTTGTTTCAGAGATTGCAATGCATACTACTGAGGACAGGACCAGTAGAGCAGTTGGACCCAGGCAAGCCCAAGTCTCATTTTTACACAGTGATCAAAGTGAGAACGAGCTACCGGGATTGGGGGGCAAGGAAGATAGAAGGGTCAAACAAAGTC-GAGGGGAAACCAGGGAGAACCCCAGAGAAACCGGGCCCGGCAGAGCAAGTGATGCGAGAGCTGCCCATCTCCCAACCAGCACACCCCCAGACATTGACACTGCATCGGAGTACAGCCAAGAACCACAGGACAGTCGAAGGTCAGCTGACGCCCTGCTCAAGCTGCAAGCCATGGCAGGGATCCTGGAAGAACAAGGCTCAGACACGGACACCCCTAGAGTGTACAACGATAGAGATCTT------


>H1_EU870594_HongKong.CHN_08
GTCAGTTCCACACTGGCATCTGAACTCGGTATCACAGCCGAGGATGCAAGGCTTGTTTCAGAGATTGCAATGCATACTACTGAGGACAGGACCAGTAGAGCAGTTGGACCCAGGCAAGCCCAAGTCTCATTTTTACACAGTGATCAAAGTGAGAATGAGCTACCGGGATTGGGGGGCAAGGAAGATAGAAGGGTCAAACAGAGTC-GAGGGGAAACCAGGGAGAACTCCAGAGAAACCGGGCCCGGCAGAGCAAGTGATGCGAGAGCTGCCCATCTCCCAACCAGCACACCCCCAGACATTGACACTGCATCGGAGTACAGCCAAGAACCACAGGACAGTCGAAGGTCAGCTGATGCCCTGCTCAAGCTGCAAGCCATGGCAGGGATCCTGGAAGAACAAGGCTCAGACACGGACACCCCTAGAGTGTACAACGATAGAGATCTT------


>H1_EU708986_Hong_Kong.CHN_08
GTCAGTTCCACACTGGCATCTGAACTCGGTATCACAGCCGAGGATGCAAGGCTTGTTTCAGAGATTGCAATGCATACTACTGAGGACAGGACCAGTAGAGCAGTTGGACCCAGGCAAGCCCAAGTCTCATTTTTACACAGTGATCAAAGTGAGAATGAGCTACCGGGATTGGGGGGCAAGGAAGATAGAAGGGTCAAACAGAGTC-GAGGGGAAACCAGGGAGAACTCCAGAGAAACCGGGCCCGGCAGAGCAAGTGATGCGAGAGCTGCCCATCTCCCAACCAGCACACCCCCAGACATTGACACTGCATCGGAGTACAGCCAAGAACCACAGGACAGTCGAAGGTCAGCTGACGCCCTGCTCAAGCTGCAAGCCATGGCAGGGATCCTGGAAGAACAAGGCTCAGACACGGACACCCCTAGATTGTACAACGATAGAGATCTT------


>H1_EU708985_Hong_Kong.CHN_08
GTCAGTTCCACACTGGCATCTGAACTCGGTATCACAGCCGAGGATGCAAGGCTTGTTTCAGAGATTGCAATGCATACTACTGAGGACAGGACCAGTAGAGCAGTTGGACCCAGGCAAGCCCAAGTCTCATTTTTACACAGTGATCAAAGTGAGAACGAGCTACCGGGATTGGGGGGCAAGGAAGATAGAAGGGTCAAACAGAGTC-GAGGGGAAACCAGGGAGAACTCCAGAGAAACTGGGCCCGGCAGAGCAAGTGATGCGAGAGCTGCCCATCTCCCAACCAGCACACCCCCAGACATTGACACTGCATCGGAGTACAGTCAAGAACCACAGGACAGTCGAAGGTCAGCTGACGCCCTGCTCAAGCTGCAAGCCATGGCAGGGATCCTGGAAGAACAAGGCTCAGACACGGACACCCCTAGAGTGTACAACGATAGAGATCTT------


>B3_HM211176_HongKong.CHN_10
GTCAGTTCCACATTGGCATCTGAACTCGGTATCACTGCCGAGGATGCAAGGCTTGTTTCAGAGATTGCAATGCATACTACTGAGGACAGGATCAGCAGAGCAGTTGGACCCAGACAAGCCCAAGTGTCATTTCTACACGGTGATCAAAGTGAGAGTGAGCTGCCGAGATTGGGGGGTAAGGAGGACAGGAGGGTCAAACAGAACC-GAGGAGAAGCCGGGGAGAGCCACAGAGAAACCGAGCCTAGCAGAGCAAGTGATGTGAGAGCTGCCCATCCTCCAACCGGCACACCCCTAGACATTGACACTGCATCGGAGTTCAGCCAAGATCCGCAGGACAGTCGAAGGTCAGCCGATGCCCTGCTTAGGCTGCAAGCCATGGCAGGAATCTCGGAAGAACAAGACTCAGACACGGACACCCCTAGAGTGTACAATGACAGAGACCTT------


>A_AY647965_Novosibirsk.RUS_97
------------------------------------------------------------------------------ACTGAGGACAAGATCAGTAGAGCGGTTGGACCCAGACAAGCCCAAGTATCATTTCTACACGGTGATCAAAGTCAGAATGAGCTACCGAGATTGGGGGGCAAGGAAGATAGGAGGGTCAAACAGAGTC-GAGGAGAAGCCAGGGAGAGCTACAGAGAAACCGGGCCCAGCAGAGCAAGTGATGCGAGAGCTGCCCATCTTCCAACCGGCACACCCCTAGACATTGACACTGCATCGGAGTCCAGCCAAGATCCGCAGGACAGTCGAAGGTCAGCTGACGCCCTGCTTAGGCTGCAAGCCATGGCAGGAATCTCGGAAGAACAAGGCTCAGACACGGACACCCCTATAGTGTACAATGACAGAAATCTTCTAGAC


>A_AY647964_Novosibirsk.RUS_98
-----------------------------------------------------------------------------TACTGAGGACAAGATCAGTAGAGCGGTTGGACCCAGACAAGCCCAAGTATCATTTCTACACGGTGATCAAAGTGAGAATGAGCTACCGAGATTGGGGGGCAAGGAAGATAGGAGGGTCAAACAGAGTC-GAGGAGATGCCAGGGAGAGCTACAGAGAAACCGGGCCCAGCAGAGCAAGTGATGCGAGAGCTGCCCATCTTCCAACCGGCACACCCCTAGACATTGACACTGCATCGGAGTCCAGCCAAGATCCGCAGGACAGTCGAAGGTCAGCTGACGCCCTGCTTAGGCTGCAAGCCATGGCAGGAATCTCGGAAGAACAAGGCTCAGACACGGACACCCCTATAGTGTACAATGACAGAAATCTTCTAGAC


>A_AY647963_Novosibirsk.RUS_98
-----------------------------------------------------------------------------TACTGAGGACAAGATCAGTAGAGCGGTTGGACCCAGACAAGCCCAAGTATCATTTCTACACGGTGATCAAAGTGAGAATGAGCTACCGAGATTGGGGGGCAAGGAAGATAGGAGGGTCAAACAGAGTC-GAGGAGAAGCCAGGGAGAGCTACAGAGAAACCGGGCCCAGCAGAGCAAGTGATGCGAGAGCTGCCCATCTTCCAACCGGCACACCCCTAGACATTCACACTGCATCGGAGTCCAGCCAAGATCCGCAGGACAGTCGAAGGTCAGCTGACGCCCTGCTTAGGCTGCAAGCCATGGCAGGAATCTCGGAAGAACAAGGCTCAGACACGGACACCCCTATAGTGTACAATGACAGAAATCTTCTAGAC


>A_AY647962_Novosibirsk.RUS_98
-----------------------------------------------------------------------------TACTGAGGACAAGATCAGTAGAGCGGTTGGACCCAGACTAGCCCAAGTATCATTTCTACACGGTGATCAAAGTGAGAATGAGCTACCGAGATTGGGGGGCAAGGAAGATAGGAGGGTCAAACAGAGTC-GAGGAGAAGCCAGGGAGAGCTACAGAGAAACCGGGCCCAGCAGAGCAAGTGATGCGAGAGCTGCCCATCTTCCAACCGGCACACCCCTAGACATTGACACTGCATCGGAGTCCAGCCAAGATCCGCAGGACAGTCGAAGGTCAGCTGACGCCCTGCTTAGGCTGCAAGCCATGGCAGGAATCTCGGAAGAACAAGGCTCAGACACGGACACCCCTATAGTGTACAATGACAGAAATCTTCTAGAC


>A_AY647961_Novosibirsk.RUS_95
---AGTTCCACATTAGCATCTGAACTCGGTATCACTGCCGAGGATGCAAGGCTTGTTTCAGAGATTGCAATGCATACTACTGAGGACAAGATCAGTAGAGCGGTTGGACCCAGACAAGCCCAAGTATCATTTCTACACGGTGATCAAAGTGAGAATGAGCTACCGAGATTGGGGGGCAAGGAAGATAGGAGGGTCAAACAGAGTC-GAGGAGAAGCCAGGGAGAGCTACAGAGAAACCGGGCCCAGCAGAGCAAGTGATGCGAGAGCTGCCCATCTTCCAACCGGCACACCCCTAGACATTCACACTGCATCGGAGTCCAGCCAAGATCCGCAGGACAGTCGAAGGTCAGCTGACGCCCTGCTTAGGCTGCAAGCCATGGCAGGAATCTCGGAAGAACAAGGCTCAGACACGGAC------------------------------------


>A_AY647960_Novosibirsk.RUS_04
---AGTTCCACATTAGCATCTGAACTCGGTATCACTGCCGAGGATGCAAGGCTTGTTTCAGAGATTGCAATGCATACTACTGAGGACAAGATCAGTAGAGCGGTTGGACCCAGACAAGCCCAAGTATCATTTCTACACGGTGATCAAAGTGAGAATGAGCTACCGAGATTGGGGGGCAAGGAAGATAGGAGGGTCAAACAGAGTC-GAGGAGAAGCCAGGGAGAGCTACAGAGAAACCGGGCCCAGCAGAGCAAGTGATGCGAGAGCTGCCCATCTTCCAACCGGCACACCCCTAGACATTGACACTGCATCGGAGTCCAGCCAAGATCCGCAGGACAGTCGAAGGTCAGCTGACGCCCTGCTTAGGCTGCAAGCCATGGCAGGAATCTCGGAAGAACAAGGCTCAGACACGGAC------------------------------------


>A_AY647959_Novosibirsk.RUS_02
---AGTTCCACATTAGCATCTGAACTCGGTATCACTGCCGAGGATGCAAGGCTTGTTTCAGAGATTGCAATGCATACTACTGAGGACAAGATCAGTAGAGCGGTTGGACCCAGACAAGCCCAAGTATCATTTCTACACGGTGATCAAAGTGAGAATGAGCTACCGAGATTGGGGGGCAAGGAAGATAGGAGGGTCAAACAGAGTC-GAGGAGAAGCCAGGGAGAGCTACAGAGAAACCGGGCCCAGCAGAGCAAGTGATGCGAGAGCTGCCCATCTTCCAACCGGCACACCCCTAGACATTGACACTGCATCGGAGTCCAGCCAAGATCCGCAGGACAGTCGAAGGTCAGCTGACGCCCTGCTTAGGCTGCAAGCCATGGCAGGAATCTCGGAAGAACAAGGCTCAGACACGGAC------------------------------------


>A_AY647958_Novosibirsk.RUS_03
---AGTTCCACATTAGCATCTGAACTCGGTATCACTGCCGAGGATGCAAGGCTTGTTTCAGAGATTGCAATGCATACTACTGAGGACAAGATCAGTAGAGCGGTTGGACCCAGACAAGCCCAAGTATCATTTCTACACGGTGATCAAAGTGAGAATGAGCTACCGAGATTGGGGGGCAAGGAAGATAGGAGGGTCAAACAGAGTC-GAGGAGAAGCCAGGGAGAGCTACAGAGAAACCGGGCCCAGCAGAGCAAGTGATGCGAGAGCTGCCCATCTTCCAACCGGCACACCCCTAGACATTGACACTGCATCGGAGTCCAGCCAAGATCCGCAGGACAGTCGAAGGTCAGCTGACGCCCTGCTTAGGCTGCAAGCCATGGCAGGAATCTCGGAAGAACAAGGCTCAGACACGGAC------------------------------------


>D6_AY647957_Novosibirsk.RUS_03
---AGTTCCACATTAGCATCTGAACTCGGTATCACTGCCGAGGATGCAAGGCTTGTCTCAGAGATTGCAATGCATACTACTGAGGACAGGATCAGTAGAGCAGTCGGACCCAGACAAGCCCAAGTGTCATTTCTACACGGTGATCAAAGTGAGAATGAGCTACCAGGATTGGGGGGCAAGGAAGATAGGAGAGCCAAACAGAGCC-GAGGAGAAGCCAGGGAGAGCTACAGAGAAACTGGGTCCAGCAGAGCAAGTGATGCAAGAGCTGCCCATCTTCCAACCAGCACACCCCTAGACATTGACAATGCATCGGAGACAAGCCAAGATCTGCAAGACAGTCGAAGGTCAGCTGACGCCCTGCTCAGGCTGCAAGCCATGGCAGGAATCTCGGAAGAGCAAGGCTCAGACACGGAC------------------------------------


>D4_AY641570_Novosibirsk.RUS_03
---AGTTCCACATTAGCATCTGAACTCGGTATCACTGCTGAGGATGCAAGGCTTGTTTCAGAGATTGCAATGCATACTACTGAGGACAGGATCAGTAGAGCGGTTGGACCTAGACAAGCCCAAGTGTCATTTATACACGGTGATCAAAGTGAGAATGAGCTACCAAGATTGGGGGGCAAGGAAGATAGGAGGGTCAAACAGAGTC-GGGGAGAAGCCAGGGAGAGCTACAGAGAAGCCGGGTCCAGCAGAGCAAGTGATGCGAGAGCTGCCCATCTTCCAACCAGCACACCCCTAGACATTGACACTGCATCAGAGTCGGGCCAAGATCCGCAGGACAGTCGAAGGTCAGCTGACGCCCTGCTCAGGTTGCAGGCCATGGCAGGAATCTCGGAAGAACAAGGCTCAGACACGGACA-----------------------------------


>D4_AY641569_Novosibirsk.RUS_00
---AGTTCCACATTAGCATCTGAACTCGGTATCACTGCCGAGGATGCAAGGCTTGTTTCAGAGATTGCAATGCATACTACTGAGGACAGGATCAGTAGAGCGGTTGGACCTAGACAAGCCCAAGTGTCATTTATACACGGTGATCAAAGTGAGAATGAGCTACCAAGATTGGGGGGCAAGGAAGATAGGAGGGTCAAACAGAGTC-GGGGAGAAGCCAGGGAGAGCTACAGAGAAACCGGGTCCAGCAGAGCAAGTGATGCGAGAGCTGCCCATCTTCCAACCAGCACACCCCTAGACATTGACACTGCATCAGAGTCGGGCCAAGATCCGCAGGACAGTCGAAGGTCAGCTGACGCCCTGCTCAGGTTGCAGGCCATGGCAGGAATCTCGGAAGAACAAGGCTCAGACACGGACA-----------------------------------


>H1_AY556542_Zhejiang.CHN_03
GTCAGTTCCACACTGGCATCTGAACTCGGTATCACAGCCGAGGATGCAAGGCTTGTTTCAGAGATTGCAATGCATACGACTGAGGACAGGACCAGTAGAGCAGTTGGACCCAGGCAAGCCCAAGTCTCATTTTTACACGGTGATCAAAGTGAGAATGAGCTACCGGGATTGGGGGGCAAGGAAGATAGAAGGGTCAAACAGAGTC-GAGGGGAAACCAGGGAGAACTCCAGAGAAACCGAGCCCAGCAGAGCAAGTGATGCGAGAGCTGCCCATCTCCCAACCAGCACACCCCCAGACATTGACACTGCATCGGAGTACAGCCAAGAACCACAGGACAGTCGAAGGTCAGCTGACGCCCTGCTCAGGCTGCAAGCCATGGCAGGGATCCTGGAAGAACAAGGCTCAGACACAGACACCCCTAGAGTGTTCAACGACAGAGATCTTCTAGAC


>H1_AY556541_Zhejiang.CHN_03
GTCAGTTCCACACTGGCATCTGAACTCGGTATCACAGCCGAGGATGCAAGGCTTGTTTCAGAGATTGCAATGCATACGACTGAGGACAGGACCAGTAGAGCAGTTGGACCCAGGCAAGCCCAAGTCTCATTTTTACACGGTGATCAAAGTGAGAATGAGCTACCGGGATTGGGGGGCAAGGAAGATAGAAGGGTCAAACAGAGTC-GAGGGGAAACCAGGGAGAACTCCAGAGAAACCGAGCCCAGCAGAGCAAGTGATGCGAGAGCTGCCCATCTCCCAACCAGCACACCCCCAGACATTGACACTGCATCGGAGTACAGCCAAGAACCACAGGACAGTCGAAGGTCAGCTGACGCCCTGCTCAGGCTGCAAGCCATGGCAGGGATCCTGGAAGAACAAGGCTCAGACACAGACACCCCTAGAGTGTTCAACGACAGAGATCTTCTAGAC


>H1_AY556540_Zhejiang.CHN_02
GTCAGTTCCACACTGGCATCTGAACTCGGTATCACAGCCGAGGATGCAAGGCTTGTTTCAGAGATTGCAATGCATACTACTGAGGACAGGACCAGTAGAGCAGTTGGACCCAGGCAAGCCCAAGTCTCATTTTTACACGGTGATCAAAGTGAGAATGAGCTACCGGGATTGGGGGGCAAGGAAGATAGAAGGGTCAAACAGAGTC-GAGGGGAAACCAGGGAGAACTCCAGAGAAACCGGGCCCAGCAGAGCAAGTGATGCGAGAGCTGCCCATCTCCCAACCAGCACACCCCCAGACATTGACACTGCATCGGAGTACAGCCAAGAACCACAGGACAGTCGAAGGTCAGCTGACGCCCTGCTCAGGCTGCAAGCCATGGCAGGGATCCTGGAAGAACAAGGCTCAGACACAGGCACCCCTAGAGTGTACAATGACAGTGATCTTCTAGAC


>H1_AY556539_Zhejiang.CHN_99
GTCAGTTCCACACTGGCATCTGAACTCGGTATCACAGCCGAGGATGCAAGGCTTGTTTCAGAGATTGCAATGCATACTACTGAGGACAGGACCAGTAGAGCAGTTGGACCCAGGCAAGCCCAAGTCTCATTTTTACACGGTGATCAAAGTGAGAATGAGCTACCGGGATTGGGGGGCAAGGAAGATAGAAGGGTCAAACAGAGTC-GAGGGGAAACCAGGGAGAACTCCAGAGAAACCGGGCCCAGCAGAGCAAGTGATGCGAGAGCTGCCCATCTCCCAACCAGCACACCCCCAGACATTGACACTGCATCGGAGTACAGCCAAGAACCACAGGACAGTCGAAGGTCAGCTGACGCCCTGCTCAGGCTGCAAGCCATGGCAGGGATCCTGGAAGAACAAGGCTCAGACGCGGACACCCCTAGGGTATACAATGACAGAGATCTTCTAGAC


>H1_AY737425_Hsinchu.TWN_02
GTCAGTTCCACACTGGCATCTGAACTCGGTATCACAGCCGAGGATGCAAGGCTTGTTTCAGAGATTGCAATGCATACTACTGAGGACAGGACCAGTAGAGCAGTTGGACCCAGGCAAGCCCAAGTTTCATTTTTACACGGTGATCAAAGTGAGAATGAGCTACCGGGATTGGGGGGCAAGGAAGATAGAAGGGTCAAACAGAGTC-GAGGGGAAACCAGGGAGAACTCCAGAGAAACCGGGCCCAGAAGAGCAAGTGATGCGAGAGCTGCCCATCTCCCAACCAGCACACCCCCAGACATTGACACTGCATCGGAGTACAGCCAAGAACCACAGGACAGTCGAAGGTCAGCTGACGCCCTGCTCAGGCTGCAAGCCATGGCAGGGATCCTGGAAGAACAAGGCTCAGACACAGACACCCCTAGAGTGTACAACGATAGAGATCTTCTAGAC


>H1_AY737423_Taichung.TWN_02
GTCAGTTCCACATTGGCATCTGAACTCGGTATCACGGCCGAAGATGCAAGGCTTGTTTCAGAGATTGCAATGCATACTACTGAAGACAGGACCAGTAGAGCGGTTGGACCCAGGCAAGCCCAAGTCTCATTTTTACACGGTGATCAAAGTGAGAATGAGCTACCGGGATTGGGGGGCAAGGAAGATAGAAGGGTCAAACAGAGTC-GAGGAGAAACCAGGGAGACCTCCAGAGAAACTGGGCCCAGCAGAGCAAGTGATGCGAGAGCTGCCCATCTCCCAACCAGCACACCCCCAGACATTGACACTGCATCAGAGTACAGCCAAGACCCACAGGACAGTCGAAGGTCAGCTGACGCCCTACTCAGGCTGCAAGCCATGGCAGGGATCCTGGAAGAACAAGGCTCAGACACGGACACCCCTAGAGTGTACAATGATAGAGATCTTCTAGAC


>H1_AY737422_Pingtung.TWN_02
GTCAGTTCCACACTGGCATCTGAACTCGGTATCACAGCCGAGGATGCAAGGCTTGTTTCAGAGATTGCAATGCATACTACTGAGGACAGGACCAGTAGAGCAGTTGGACCCAGGCAAGCCCAAGTCTCATTTTTACACAGTGATCAAAGTGAGAATGAGCTACCGGGATTGGGGGGCAAGGAAGATAGAAGGGTCAAACAGAGTC-GAGGGGAAACCAGGGAGAACTCCAGAGAAACCGGGCCCAGCAGAGCAAGTGATGCGAGAGCTGCCCATCTCCCAACCAGCACACCCCCAGACATTGACACTGCATCGGAGTACAGCCAAGAACCACAGGACAGTCGAAGGTCAGCTGACGCCCTGCTCAAGCTGCAAGCCATGGCAGGGATCCTGGAAGAACAAGGCTCAGACACGGACACCCCTAGAGTGTACAACGATAGAGATCTTCTAGAC


>H1_AY737421_Taipei.TWN_02
GTCAGTTCCACACTGGCATCTGAACTCGGTATCACAGCCGAGGATGCAAGGCTTGTTTCAGAGATTGCAATGCATACTACTGAGGACAGGACCAGTAGAGCAGTTGGACCCAGGCAAGCCCAAGTCTCATTTTTACACAGTGATCAAAGTGAGAATGAGCTACCGGGATTGGGGGGCAAGGAAGATAGAAGGGTCAAACAGAGTC-GAGGGGAAACCAGGGAGAACTCCAGAGAAACCGGGCCCAGCAGAGCAAGTGATGCGAGAGCTGCCCATCTCCCAACCAGCACACCCCCAGACATTGACACTGCATCAGAGTACAGCCAAGAACCACAGGACAGTCGAAGGTCAGCTGACGCCCTGCTCAAGCTGCAAGCCATGGCAGGGATCCTGGAAGAACAAGGCTCAGACACGGACACCCCTAGAGTGTACAACGATAGAGATCTTCTAGAC


>H1_AY737420_Taipei.TWN_02
GTCAGTTCCACATTGGCATCTGAACTCGGTATCACGGCCGAAGATGCAAGGCTTGTTTCAGAGATTGCAATGCATACTACTGAAGACAGGACCAGTAGAGCGGTTGGACCCAGGCAAGCCCAAGTCTCATTTTTACACGGTGATCAAAGTGAGAGTGAGCTACCGGGATTGGGGGGCAAGGAAGATAGAAGGGTCAAACAGAGTC-GAGGAGAAACCAGGGAGACCTCCAGAGAAACTGGGCCCAGCAGAGCAAGTGATGCGAGAGCTGCCCATCTCCCAACCAGCACACCCCCAGACATTGACACTGCATCAGAGTACAGCCAAGACCCACAGGACAGTCGAAGGTCAGCTGACGCCCTACTCAGGCTGCAAGCCATGGCAGGGATCCTGGAAGAACAAGGCTCAGACACGGACACCCCTAGAGTGTACAATGATAGAGATCTTCTAGAC


>H1_AY737416_Taoyuan.TWN_01
GTCAGTTCCACATTGGCATCTGAACTCGGTATCACGGCCGAAGATGCAAGGCTTGTTTCAGAGATTGCAATGCATACTACTGAAGACAGGACCAGTAGAGCGGTTGGACCCAGGCAAGCCCAAGTCTCATTTTTACACGGTGATCAAAGTGAGAATGAGCTACCGGGATTGGGGGGCAAGGAAGATAGAAGGGTCAAACAGAGTC-GAGGAGAAGCCAGGGAGACCTCCAGAGAAACTGGGCCCAGCAGAGCAAGTGATGCGAGAGCTGCCCATCTCCCAACCAGCACACCCCCAGACATTGACACTGCATCAGAGTACAGCCAAGACCCACAGGACAGTCGAAGGTCAGCTGACGCCCTACTCAGGCTGCAAGCCATGGCAGGGATCCTGGAAGAACAAAGCTCAGACACGGACACCCCTAGAGTGTACAATGATAGAGATCTTCTAGAC


>H1_AY737399_Taiwan_92
GTCAGTTCCACACTGGCATCTGAACTCGGTATCACAGCCGAGGATGCAAGGCTTGTTTCAGAGATTGCAATGCATACTACTGAGGACAGGACCAGCAGAGCAGTTGGACCCAGGCAAGCCCAAGTCTCATTTTTACACGGTGATCAAAGTGAGAATGAGCTACCGGGATTGGGGGGCAAGGAAGATAGAAGGGTCAAACAGAGTC-GAGGGGAAACCAGGGAGAACTCCAGAGAAACCGGGCCCAGCGGAGCAAGTGATGCGAGAGCCGCCCATCTCCCAACCAGCACACCCCCAGACATTGACACTGCATCGGAGTACAGCCAAGAACCACAGGACAGTCGAAGGTCAGCTGACGCCCTGCTCAGGCTGCAAGCCATGGCAGGGATCCTGGAAGAACAAGGCTCAGACACAGACACCCCTAGAGTGTACAACGATAGAGATCTTCAAGAC


>H1_AY737398_Taiwan_92
GTCAGTTCCACATTGGCATCTGAACTCGGTATCACTGCCGAGGATGCGAGGCTTGTTTCAGAGATTGCAATGCATACTACTGAGGACAGGATCAGTAGAGCGGTCGGACCCAGACAAGCCCAAGTGTCATTTCTACACGGTGATCAAAGTGATAATGAGCTCCCAGGATTGGGGGGCAAGGAAGATAGGAGGGTCAAACAGAGTC-GGGGAGAAGCCAGGGAGAGCTACAGAGAGACCGGGTCCAGCAGAGCAAGTGATGAGAGAGCTGCCCATCTTCCAACCAGCACACCCCTAGACATTGACACTGCATCGGAGTCAGGCCAAGATCCGCAGGACAGTCGAAGGTCAGCTGACGCCCTGCTCAGGCTGCAAGCCATGGCAGGAATCTTGGAGGAACAAGGCTCAGACACGGACACCCCTAGGGTGTACAATGACAGTGATCTTCTAGAC


>H1_AY737397_Taiwan_92
GTCAGTTCCACACTGGCATCTGAACTCGGTATCACAGCCGAGGATGCAAGGCTTGTTTCAGAGATTGCAATGCATACTACTGAGGACAGGACCAGTAGAGCAGTTGGACCCAGGCAAGCCCAAGTCTCATTTTTACACAGTGATCAAAGTGAGAATGAGCTACCGGGATTGGGGGGCAAGGAAGATAGAAGGGTCAAACAGAGTC-GAGGGGAAACCAGGGAGAACTCCAGAGAAACCGGGCCCGGCAGAGCAAGTGATGCGAGAGCTGCCCATCTCCCAACCAGCACACCCCCAGACATTGACACTGCATCGGAGTACAGCCAAGAACCACAGGACAGTCGAAGGTCAGCTGACGCCCTGCTCAAGCTGCAAGCCATGGCAGGGATCCTGGAAGAACAAGGCTCAGACACGGACACCCCTAGAGTGTACAACGATAGAGATCTTCTAGAC


>D9_AY738087_Yilan.TWN_03
GTCAGTTCCACATTGGCATCTGAACTCGGTATCACTGCCGAGGATGCAAGACTTGTTTCAGAGATTGCAATGCATACTACTGAGGACAGGATCAGTAGAGCAGTCGGACCCAGACAAGCCCAAGTGTCATTTCTACACGGTGATCAAAGTGAGAATGAGCTACCAGGACTGGGGGGGAAGGAGGACAGGAGGGTCAAACAGAGTA-GGGGAGAAGCAAGGGAGAGCTACAGAGAAACCGGATCCAGCAGAGCAAGTGATGCGAGAGCTGCCCATCTTCCAACCAGCACACCCCTAGACATTGACACTGCATCAGAGTCAGGCCAAGATCCGCAGGACAGTCGAAGGTCAGCTGACGCCCTGCTCAGACTGCAAGCCATGGCAGGGATCTTGGAAGAACAAGGCTCAGACACGGACACTCCCAAGGTGTACAATGACAGAGATCTTCTAGAC


>D5_AY738086_Taichung.TWN_03
GTCAGTTCCACATTGGCATCTGAACTCGGTATCACTGCCGAGGATGCGAGGCTTGTTTCAGAGATTGCAATGCATACTACTGAGGACAGGATCAGCAGAGCGGTCGGACCCAGACAAGCCCAAGTGTCATTTCTACACGGTGATCAAAGTGAGAATGAGCTACCAGGATTGGGGGGCAAGGAAGATAGGAGGGTCAAACAGAGTC-AGGGAGAAGCCAGGGAGAGCTACAGAGAAACCGGGTCCAGCAGAGCAAGTGATGCGAGAGCTGCCCATCTTCCAACCGGCACACCCCTAGACATTGACACTGCATCGGAGTCAGGCCAGGATCCGCAGGACAGTCGAAGGTCAGCTGACGCCCTGCTCAGGCTGCAAGCCATGGCAGGAATCTTGGAAGAACAAGGCTCAGACACGGACACCCCTAGGGTGTACAATGACAGAGATCTTCTAGAC


>H1_AY738085_Taoyuan.TWN_03
GTCAGTTCCACACTGGCATCTGAACTCGGTATCACAGCCGAGGATGCAAGGCTTGTTTCAGAGATTGCAATGCATACTACTGAGGACAGGACCAGTAGAGCAGTTGGACCCAGGCAAGCCCAAGTCTCATTTTTACACAGTGATCAAAGTGAGAATGAGCTACCGGGATTGGGGGGCAAGGAAGATAGAAGGGTCAAACAGAGTC-GAGGGGAAACCAGGGAGAACTCCAGAGAAACCGGGCCCGGCAGAGCAAGTGATGCGAGAGCTGCCCATCTCCCAACCAGCACACCCCCAGACATTGACACTGCATCGGAGTACAGCCAAGAACCACAGGACAGTCGAAGGTCAGCTGACGCCCTGCTCAAGCTGCAAGCCATGGCAGGGATCCTGGAAGAACAAGGCTCAGACACGGACACCCCTAGAGTGTACAACGATAGAGATCTTCTAGAC


>D3_AY738084_Hwalian.TWN_03
GTCAGTTCCACATTGGCATCCGAACTCGGTATCACTGCCGAGGATGCAAGGCTTGTTTCAGAGATTGCAATGCATACTACTGAGGACAGGATCAGTAGAGCGGTCGGACCCAGACAAGCCCAAGTGTCATTTCTACACGGTGATCAAAGTGAGAATGAGCTACCAGGATTGGGGGGCAAGGAAGACAGGAGGGTCAAACAGAGTC-GAGGAGAAGCCAGGGAGAGCTACAGAGAAACCGAGTCCAGCAGAGCAAGTGATGCGAGAGCTGCCCATCCTCCAACCAGCATGCCCCTAGACATTGACACTGCATCGGAGTCAGGCCAGGATCCGCAAGACAGTCGAAGGTCAGCTGATGCTCTGCTCAGGCTGCAAGCCATGGCAGGAATCTTGGAAGAACAAGGCTCAGACACGGACACCCCTAGAGTATACAATGACAGAGATCTTCTAGAC


>H1_AY737429_Taichung.TWN_02
GTCAGTTCCACACTGGCATCTGAACTCGGTATCACAGCCGAGGATGCAAGGCTTGTTTCAGAGATTGCAATGCATACTACTGAGGACAGGACCAGTAGAGCAGTTGGACCCAGGCAAGCCCAAGTTTCATTTTTACACGGTGATCAAAGTGAGAATGAGCTACCGGGATTGGGGGGCAAGGAAGATAGAAGGGTCAAACAGAGTC-GAGGGGAAACCAGGGAGAACTCCAGAGAAACCGGGCCCAGAAGAGCAAGTGATGCGAGAGCTGCCCATCTCCCAACCAGCACACCCCCAGACATTGACACTGCATCGGAGTACAGCCAAGAACCACAGGACAGTCGAAGGTCAGCTGACGCCCTGCTCAGGCTGCAAGCCATGGCAGGGATCCTGGAAGAACAAGGCTCAGACACAGACACCCCTAGAGTGTACAACGATAGAGATCTTCTAGAC


>H1_AY737428_Taichung.TWN_02
GTCAGTTCCACACTGGCATCTGAACTCGGTATCACAGCCGAGGATGCAAGGCTTGTTTCAGAGATTGCAATGCATACTACTGAGGACAGGACCAGTAGAGCAGTTGGACCCAGGCAAGCCCAAGTTTCATTTTTACACGGTGATCAAAGTGAGAATGAGCTACCGGGATTGGGGGGCAAGGAAGATAGAAGGGTCAAACAGAGTC-GAGGGGAAACCAGGGAGAACTCCAGAGAAACCGGGCCCAGAAGAGCAAGTGATGCGAGAGCTGCCCATCTCCCAACCAGCACACCCCCAGACATTGACACTGCATCGGAGTACAGCCAAGAACCACAGGACAGTCGAAGGTCAGCTGACGCCCTGCTCAGGCTGCAAGCCATGGCAGGGATCCTGGAAGAACAAGGCTCAGACACAGACACCCCTAGAGTGTACAACGATAGAGATCTTCTAGAC


>H1_AY737427_Taichung.TWN_02
GTCAGTTCCACACTGGCATCTGAACTCGGTATCACAGCCGAGGATGCAAGGCTTGTTTCAGAGATTGCAATGCATACTACTGAGGACAGGACCAGTAGAGCAGTTGGACCCAGGCAAGCCCAAGTTTCATTTTTACACGGTGATCAAAGTGAGAATGAGCTACCGGGATTGGGGGGCAAGGAAGATAGAAGGGTCAAACAGAGTC-GAGGGGAAACCAGGGAGAACTCCAGAGAAACCGGGCCCAGAAGAGCAAGTGATGCGAGAGCTGCCCATCTCCCAACCAGCACACCCCCAGACATTGACACTGCATCGGAGTACAGCCAAGAACCACAGGACAGTCGAAGGTCAGCTGACGCCCTGCTCAGGCTGCAAGCCATGGCAGGGATCCTGGAAGAACAAGGCTCAGACACAGACACCCCTAGAGTGTACAACGATAGAGATCTTCTAGAC


>H1_AY737426_Hsinchu.TWN_02
GTCAGTTCCACACTGGCATCTGAACTCGGTATCACAGCCGAGGATGCAAGGCTTGTTTCAGAGATTGCAATGCATACTACTGAGGACAGGACCAGTAGAGCAGTTGGACCCAGGCAAGCCCAAGTTTCATTTTTACACGGTGATCAAAGTGAGAATGAGCTACCGGGATTGGGGGGCAAGGAAGATAGAAGGGTCAAACAGAGTC-GAGGGGAAACCAGGGAGAACTCCAGAGAAACCGGGCCCAGAAGAGCAAGTGATGCGAGAGCTGCCCATCTCCCAACCAGCACACCCCCAGACATTGACACTGCATCGGAGTACAGCCAAGAACCACAGGACAGTCGAAGGTCAGCTGACGCCCTGCTCAGGCTGCAAGCCATGGCAGGGATCCTGGAAGAACAAGGCTCAGACACAGACACCCCTAGAGTGTACAACGATAGAGATCTTCTAGAC


>H1_AY737424_Taichung.TWN_02
GTCAGTTCCACACTGGCATCTGAACTCGGTATCACAGCCGAGGATGCAAGGCTTGTTTCAGAGATTGCAATGCATACTACTGAGGACAGGACCAGTAGAGCAGTTGGACCCAGGCAAGCCCAAGTTTCATTTTTACACGGTGATCAAAGTGAGAATGAGCTACCGGGATTGGGGGGCAAGGAAGATAGAAGGGTCAAACAGAGTC-GAGGGGAAACCAGGGAGAACTCCAGAGAAACCGGGCCCAGAAGAGCAAGTGATGCGAGAGCTGCCCATCTCCCAACCAGCACACCCCCAGACATTGACACTGCATCGGAGTACAGCCAAGAACCACAGGACAGTCGAAGGTCAGCTGACGCCCTGCTCAGGCTGCAAGCCATGGCAGGGATCCTGGAAGAACAAGGCTCAGACACAGACACCCCTAGAGTGTACAACGATAGAGATCTTCTAGAC


>D5_AY737419_Kaohsiung.TWN_02
GTCAGTTCCACATTGGCATCTGAACTCGGTATCACTGCCGAGGATGCGAGGCTTGTTTCAGAGATTGCAATGCATACTACTGAGGACAGGATCAGCAGAGCGGTCGGACCCAGACAAGCCCAAGTGTCATTTCTACACGGTGATCAAAGTGAGAATGAGCTACCAGGATTGGGGGGCAAGGAAGATAGGAGGGTCAAACAGAGTC-AGGGAGAAGCCAGGGAGAGCTACAGAGAAACCGGGTCCAGCAGAGCAAGTGATGCGAGAGCTGCCCATCTTCCAACCGGCACACCCCTAGACATTGACACTGCATCGGAGTCAGGCCAGGATCCGCAGGACAGTCGAAGGTCAGCTGACGCCCTGCTCAGGCTGCAAGCCATGGCAGGAATCTTGGAAGAACAAGGCTCAGACACGGACACCCCTAGGGTGTACAATGACAGAGATCTTCTAGAC


>H1_AY737418_Taipei.TWN_02
GTCAGTTCCACACTGGCATCTGAACTCGGTATCACAGCCGAGGATGCAAGGCTTGTTTCAGAGATTGCAATGCATACTACTGAGGACAGGACCAGTAGAGCAGTTGGACCCAGGCAAGCCCAAGTCTCATTTTTACACGGTGATCAAAGTGAGAATGAGCTACCGGGATTGGGGGGCAAGGAAGATAGAAGGGTCAAACAGAGTC-GAGGGGAAACCAGGGAGAACTCCAGAGAAACCGGGCCCAGCAGAGCAAGTGATGCGAGAGCTGCCCATCTCCCAACCAGCACACCCCCAGACATTGACACTGCATCGGAGTACAGCCAAGAACCACAGGACAGTCGAAGGTCAGCTGACGCCCTGCTCAGGCTGCAAGCCATGGCAGGGATCCTGGAAGAACAAGGCTCAGACACGGACACCCCTAGAGTGTACAACGATAGAGATCTTCTAGAC


>D3_AY737417_Taichung.TWN_02
GTCAGTTCCACATTGGCATCCGAACTCGGTATCACTGCCGAGGATGCAAGGCTTGTTTCAGAGATTGCAATGCATACTACTGAGGACAGGATCAGTAGAGCGGTCGGACCCAGACAAGCCCAAGTGTCATTTCTCCACGGTGATCAAAGTGAGAATGAGCTACCAGGATTGGGGGGCAAGGAAGACAGGAGGGTCAAACAGAGTC-GAGGAGAAGCTAGGGAGAGCTACAGAGAAACCGAGTCCAGCAGAGCAAGCGATGCGAGAGCTGCCCATCCTCCAACCAGCATGCCCCTAGACATTGACACTGCATCGGAGTCAGGCCAGGATCCGCAGGACAGTCGAAGGTCAGCTGACGCTCTGCTCAGGCTGCAAGCCATGGCAGGAATCTTGGAAGAACAAGGCTCAGACACGGACACCCCTAGGGTATACAATGACAGAGATCTTCTAGAC


>H1_AY737415_Taoyuan.TWN_01
GTCAGTTCCACACTGGCATCTGAACTCGGTATCACAGCCGAGGATGCAAGGCTTGTTTCAGAGATTGCAATGCATACTACTGAGGACAGGACCAGTAGAGCAGTTGGACCCAGGCAAGCCCAAGTCTCATTTTTACACGGTGATCAAAGTGAGAATGAGCTACCGGGATTGGGGGGCAAGGAAGATAGAAGGGTCAAACAGAGTC-GAGGGGAAACCAGGGAGAACTCCAGAGAAACCGGGCCCAGCAGAGCAAGTGATGCGAGAGCTGCCCATCTCCCAACCAGCACACCCCCAGACATTGACACTGCATCAGAGTACAGCCAAGAACCACAGGACAGTCGAAGGTCAGCTGACGCCCTGCTCAGGCTGCAAGCCATGGCAGGGATCCTGGAAGAACAAGGCTCAGACACAGACACCCCTAGAGTGTACAACGATAGAGATCTTCTAGAC


>H1_AY737414_Taipei.TWN_02
GTCAGTTCCACACTGGCATCTGAACTCGGTATCACAGCCGAGGATGCAAGGCTTGTTTCAGAGATTGCAATGCATACTACTGAGGACAGGACCAGTAGAGCAGTTGGACCCAGGCAAGCCCAAGTCTCATTTTTACACGGTGATCAAAGTGAGAATGAGCTACCGGGATTGGGGGGCAAGGAAGATAGAAGGGTCAAACAGAGTC-GAGGGGAAACCAGGGAGAACTCCAGAGAAACCGGGCCCAGCAGAGCAAGTGATGCGAGAGCTGCCCATCTCCCAACCAGCACACCCCCAGACATTGACACTGCATCAGAGTACAGCCAAGAACCACAGGACAGTCGAAGGTCAGCTGACGCCCTGCTCAGGCTGCAAGCCATGGCAGGGATCCTGGAAGAACAAGGCTCAGACACAGACACCCCTAGAGTGTACAACGATAGAGATCTTCTAGAC


>H1_AY737413_Hsinchu.TWN_01
GTCAGTTCCACACTGGCATCTGAACTCGGTATCACAGCCGAGGATGCAAGGCTTGTTTCAGAGATTGCAATGCACACTACTGAGGACAGGACCAGTAGAGCAGTTGGACCCAGGCAAGCCCAAGTCTCATTTTTACACGGTGATCAAAGTGAGAATGAGCTACCGGGATTGGGGGGCAAGGAAGATAGAAGGGTCAAACAGAGTC-GAGGGGAAACCAGGGAGAACTCCAGAGAAACCGGGCCCAGCAGAGCAAGTGATGCGAGAGCTGCCCATCTCCCAACCAGCACACCCCCAGACATTGACACTGCATCGGAGTACAGCCAAGAACCACAGGACAGTCGAAGGTCGGCTGACGCCCTGCTCAGGCTGCAAGCCATGGCAGGGATCCTGGAAGAACAAGGCTCAGACACGGACACCCCTAGAGTGTACAACGATAGAGATCTTCTAGAC


>H1_AY737412_Hsinchu.TWN_01
GTCAGTTCCACACTGGCATCTGAACTCGGTATCACAGCCGAGGATGCAAGGCTTGTTTCAGAGATTGCAATGCACACTACTGAGGACAGGACCAGTAGAGCAGTTGGACCCAGGCAAGCCCAAGTCTCATTTTTACACGGTGATCAAAGTGAGAATGAGCTACCGGGATTGGGGGGCAAGGAAGATAGAAGGGTCAAACAGAGTC-GAGGGGAAACCAGGGAGAACTCCAGAGAAACCGGGCCCAGCAGAGCAAGTGATGCGAGAGCTGCCCATCTCCCAACCAGCACACCCCCAGACATTGACACTGCATCGGAGTACAGCCAAGAACCACAGGACAGTCGAAGGTCGGCTGACGCCCTGCTCAGGCTGCAAGCCATGGCAGGGATCCTGGAAGAACAAGGCTCAGACACGGACACCCCTAGAGTGTACAACGATAGAGATCTTCTAGAC


>H1_AY737411_Taipei.TWN_01
GTCAGTTCCACACTGGCATCTGAACTCGGTATCACAGCCGAGGATGCAAGGCTTGTTTCAGAGATTGCAATGCACACTACTGAGGACAGGACCAGTAGAGCAGTTGGACCCAGGCAAGCCCAAGTCTCATTTTTACACGGTGATCAAAGTGAGAATGAGCTACCGGGATTGGGGGGCAAGGAAGATAGAAGGGTCAAACAGAGTC-GAGGGGAAACCAGGGAGAACTCCAGAGAAACCGGGCCCAGCAGAGCAAGTGATGCGAGAGCTGCCCATCTCCCAACCAGCACACCCCCAGACATTGACACTGCATCGGAGTACAGCCAAGAACCACAGGACAGTCGAAGGTCAGCTGACGCCCTGCTCAGGCTGCAAGCCATGGCAGGGATCCTGGAAGAACAAGGCTCAGACACGGACACCCCTAGAGTGTACAACGATAGAGATCTTCTAGAC


>D5_AY737410_Hualien.TWN_00
GTCAGTTCCACATTGGCATCTGAACTCGGTATCACTGCCGAGGATGCGAGGCTTGTTTCAGAGATTGCAATGCATACTACTGAGGACAGGATCAGTAGAGCGGTCGGACCCAGACAAGCCCAAGTGTCATTTCTACACGGTGATCAAAGTGAGAATGAGCTCCCAGGATTGGGGGGCAAGGAAGATAGGAGGGTCAAACAGAGCC-GGGGAGAAGCCAGGGAGAACTACAGAGAGACCGGGTCCAGCAGAGCAAGTGATGAGAGAGCTGCCCATCTTCCAACCAGCACACCCCTAGACATTGACACTGCATCGGAGTCAGGCCAAGATCCGCAGGACAGTCGAAGGTCAGCTGACGCCCTGCTCAGGCTGCAAGCCATGGCAGGAATCTTGGAGGAACAAGGCTCAGACACGGACACCCCTAGGGTGTACAATGACAGTGATCTTCTAGAC


>H1_AY737409_Taipei.TWN_97
GTCAGTTCCACATTGGCATCTGAACTCGGTATCACGGCCGAGGATGCAAGGCTTGTTTCAGAGATTGCAATGCATACTACTGAAGACAGGACCAGTAGAGCGGTTGGACCCAGGCAAGCCCAAGTCTCATTTTTACACGGTGATCAAAGTGAGAATGAGCTACCGGGATTGGGGGGCAAGGAAGATAGAAGGGTCAAACAGAGTC-GAGGAGAAACCAGGGAGACCTCCAGAGAAACCGGGCCCAGCAGAGCAAGTGATGCGAGAGCTGCCCATCTCCCAACCAGCACACCCCCAGACATTGACACTGCATCAGAGCACAGCCAAGACCCACAGGACAGTCGAAGGTCAGCTGACGCCCTGCTCAGGCTGCAAGCCATGGCAGGGATCCTGGAAGAACAAGGCTCAGACACGGACACCCCTAGAGTGTACAACGATAGAGATCTTCTAGAC


>G2_AY737408_Taichung.TWN_97
GTCAGTTCCACATTGGCATCTGAACTCGGTATCACGGCCGAGGATGCAAGGCTTGTTTCAGAGATTGCAATGCATACTACTGAGGACAGGATCAGTAGAGCGGTTGGACCCAGGCAAGCCCAAGTGTCATTTCTACACGGTGATCAAAGTGAGAATGAGCTACCGGGATTGGGAGGTAAGGAAGATAAGAGAGTCAAACAGAGTC-GAGGAGAAGCCAGGGAGAGCTATAGAGAAACTGGGCACAGCAGAGCAAATGATGCGAGAGCTGCTGACCTTCCAACCGGCACACCCCTAGACATTGACACTGCATCGGAGTTCAGCCAAGACCCACAAGACAGTCGAAGGTCAGCTGACGCCCTGCTCAGGCTGCAAGCCATGGCAGGGATCCCGGAAGAACAAGGCTCAGACATGGACACCCCTAGAGTGTACAATGACAGAGATCTTCTAGAC


>G2_AY737407_Taichung.TWN_97
GTCAGTTCCACATTGGCATCTGAACTCGGTATCACGGCCGAGGATGCAAGGCTTGTTTCAGAGATTGCAATGCATACTACTGAGGACAGGATCAGTAGAGCGGTTGGACCCAGGCAAGCCCAAGTGTCATTTCTACACGGTGATCAAAGTGAGAATGAGCTACCGGGATTGGGAGGTAAGGAAGATAAGAGAGTCAAACAGAGTC-GAGGAGAAGCCAGGGAGAGCTATAGAGAAACTGGGCACAGCAGAGCAAATGATGCGAGAGCTGCTGACCTTCCAACCGGCACACCCCTAGACATTGACACTGCATCGGAGTTCAGCCAAGACCCACAAGACAGTCGAAGGTCAGCTGACGCCCTGCTCAGGCTGCAAGCCATGGCAGGGATCCCGGAAGAACAAGGCTCAGACATGGACACCCCTAGAGTGTACAATGACAGAGATCTTCTAGAC


>G2_AY737406_Taichung.Twn_97
GTCAGTTCCACATTGGCATCTGAACTCGGTATCACGGCCGAGGATGCAAGGCTTGTTTCAGAGATTGCAATGCATACTACTGAGGACAGGATCAGTAGAGCGGTTGGACCCAGGCAAGCCCAAGTGTCATTTCTACACGGTGATCAAAGTGAGAATGAGCTACCGGGATTGGGAGGTAAGGAAGATAAGAGAGTCAAACAGAGTC-GAGGAGAAGCCAGGGAGAGCTATAGAGAAACTGGGCACAGCAGAGCAAATGATGCGAGAGCTGCTGACCTTCCAACCGGCACACCCCTAGACATTGACACTGCATCGGAGTTCAGCCAAGACCCACAAGACAGTCGAAGGTCAGCTGACGCCCTGCTCAGGCTGCAAGCCATGGCAGGGATCCCGGAAGAACAAGGCTCAGACATGGACACCCCTAGAGTGTACAATGACAGAGATCTTCTAGAC


>H1_AY737405_Taoyuan.TWN_94
GTCAGTTCCACACTGGCATCTGAACTCGGTATCACAGCCGAGGATGCAAGGCTTGTTTCAGAGATTGCAATGCATACTACTGAGGACAGGACCAGTAGAGCAGTTGGACCCAGGCAAGCCCAAGTCTCATTTTTACACGGTGATCAAAGTGAGAATGAGCTACCGGGATTGGGGGGCAAGGAAGATAGAAGGGTCAAACAGAGTC-GAGGGGAAACCAGGGAGAACTCCAGAGAAACCGGGCCCAGCAGAGCAAGTGATGCGAGAGCTGCCCATCTCCCAACCAGCACACCCCCAGACATTGACACTGCATCGGAGTACAGCCAAGAACCACAGGACAGTCGAAGGTCAGCTGACGCCCTGCTCAGGCTGCAAGCCATGGCAGGGATCCTGGAAGAACAAGGCTCAGACACGGACACCCCTAGAGTGTACAACGATAGAGATCTTCTAGAC


>H2_AY737404_Taoyuan.TWN_94
GTCAGTTCCACATTGGCATCTGAACTCGGTATCACGGCCGAGGATGCAAGGCTTGTTTCAGAGATTGCAATGCATACTACTGAAGACAGGATCAGTAGAGCAGTTGGACCCAGGCAAGCTCAAGTGTCATTTCTACACGGTGATCAAAGTGAGAATGAGCTACCGGGATTAGGGGGCAAGGAAGATAGGAGGGTCAAACAGAGTC-GAGGAGAAGCCAGGGAGAGCACCAGAGAAACCGGGCCCAACAGAGCAAGTGATGCGAGAGCTGCCCATCTCCCAACCAGCACACCCCCAGACATTGACACTGCATCGGAGTACAGCCAAGACCCACAGGACAGTCGAAGGTCAGCTGACGCCCTGCTCAGGCTGCAAGCCATGGCAGGGATTTTGGAAGAACAAGGCTCAGACACGGACACCCCTAGAGTGTACAACGACAGAGATCTTCTAGAC


>H1_AY737403_Taoyuan.TWN_94
GTCAGTTCCACACTGGCATCTGAACTCGGTATCACAGCCGAGGATGCAAGGCTTGTTTCAGAGATTGCAATGCATACTACTGAGGACAGGACCAGTAGAGCAGTTGGACCCAGGCAAGCCCAAGTCTCATTTTTACACGGTGATCAAAGTGAGAATGAGCTACCGGGATTGGGGGGCAAGGAAGATAGAAGGGTCAAACAGAGTC-GAGGGGAAACCAGGGAGAACTCCAGAGAAACCGGGCCCAGCAGAGCAAGTGATGCGAGAGCTGCCCATCTCCCAACCAGCACACCCCCAGACATTGACACTGCATCGGAGTACAGCCAAGAACCACAGGACAGTCGAAGGTCAGCTGACGCCCTGCTCAGGCTGCAAGCCATGGCAGGGATCCTGGAAGAACAAGGCTCAGACACGGACACCCCTAGAGTGTACAACGATAGAGATCTTCTAGAC


>H1_AY737402_Taoyuan.TWN_94
GTCAGTTCCACACTGGCATCTGAACTCGGTATCACAGCCGAGGATGCAAGGCTTGTTTCAGAGATTGCAATGCATACTACTGAGGACAGGACCAGTAGAGCAGTTGGACCCAGGCAAGCCCAAGTCTCATTTTTACACGGTGATCAAAGTGAGAATGAGCTACCGGGATTGGGGGGCAAGGAAGATAGAAGGGTCAAACAGAGTC-GAGGGGAAACCAGGGAGAACTCCAGAGAAACCGGGCCCAGCAGAGCAAGTGATGCGAGAGCTGCCCATCTCCCAACCAGCACACCCCCAGACATTGACACTGCATCGGAGTACAGCCAAGAACCACAGGACAGTCGAAGGTCAGCTGACGCCCTGCTCAGGCTGCAAGCCATGGCAGGGATCCTGGAAGAACAAGGCTCAGACACGGACACCCCTAGAGTGTACAACGATAGAGATCTTCTAGAC


>H1_AY737401_Taoyuan.TWN_94
GTCAGTTCCACACTGGCATCTGAACTCGGTATCACAGCCGAGGATGCAAGGCTTGTTTCAGAGATTGCAATGCATACTACTGAGGACAGGACCAGTAGAGCAGTTGGACCCAGGCAAGCCCAAGTCTCATTTTTACACGGTGATCAAAGTGAGAATGAGCTACCGGGATTGGGGGGCAAGGAAGATAGAAGGGTCAAACAGAGTC-GAGGGGAAACCAGGGAGAACTCCAGAGAAACCGGGCCCAGCAGAGCAAGTGATGCGAGAGCTGCCCATCTCCCAACCAGCACACCCCCAGACATTGACACTGCATCGGAGTACAGCCAAGAACCACAGGACAGTCGAAGGTCAGCTGACGCCCTGCTCAGGCTGCAAGCCATGGCAGGGATCCTGGAAGAACAAGGCTCAGACACGGACACCCCTAGAGTGTACAACGATAGAGATCTTCTAGAC


>H1_AY737400_Taiwan_92
GTCAGTTCCACACTGGCATCTGAACTCGGTATCACAGCCGAGGATGCAAGGCTTGTTTCAGAGATTGCAATGCATACTACTGAGGACAGGACCAGTAGAGCAGTTGGACCCAGGCAAGCCCAAGTCTCATTTTTACACAGTGATCAAAGTGAGAATGAGCTACCGGGATTGGGGGGCAAGGAAGATAGAAGGGTCAAACAGAGTC-GAGGGGAAACCAGGGAGAACTCCAGAGAAACCGGGCCCGGCAGAGCAAGTGATGCGAGAGCTGCCCATCTCCCAACCAGCACACCCCCAGACATTGACACTGCATCGGAGTACAGCCAAGAACCACAGGACAGTCGAAGGTCAGCTGACGCCCTGCTCAAGCTGCAAGCCATGGCAGGGATCCTGGAAGAACAAGGCTCAGACACGGACACCCCTAGAGTGTACAACGATAGAGATCTTCTAGAC


>D8_HM067829_HongKong.CHN_10
GTCAGTTCCACATTGGCATCTGAACTCGGTATCACTGCCGAGGATGCAAGGCTTGTTTCAGAGATTGCAATGCATACTACTGAGGACAGGACCAGTAGAGCAGTTGGACCCAGACAAGCTCAAGTGTCGTTTCTACACGGTGATCAAAGTGAGAATGAGCTACCAGGATTGGGGGGCAAGGAAGATAGGAGGGTCAGGCGGAGTC-GGGGAGAAGCCAGGGAGAGTAGTGGAGAAATCGGGTCCAGCAGATTGAGTGACGCGAGAGCTGCCCATCTTCCGACCAGCACACCCCTGGACATTGACACTGCATCGGAGTCAGGCCAAGATCCGCAGGACAGTCGAAGGTCAGCTGACGCCCTGCTCAGGCTGCAGGCTATGGCAGGAATCCTGGAAGAACAAGGCTCAGACACGGACACCCCCAGGGTGTACAATGACAGAGATCTT------


>D9_HM001305_HongKong.CHN_10
GTCAGTTCCACATTGGCATCTGAACTCGGTATCACTGCCGAGGATGCAAGACTTGTTTCAGAGATTGCAATGCATACTACTGAGGACAGGGTCAGTAGAGCAGTCGGACCCAGACAAGCCCAAGTGTCATTTCTACACGGTGATCAAAGTGAGAATGAGCTACCAGGACTGGGGGGGAAGGAGGACAGGAGGGTCAAACAGAGCA-GGGGAGAAGCAAGGGAGAGCCACAGAGAAACCGGATCCAGCAGAGCAAGTGATGCGAGAGCTGCCCATCTTCCAACCAGCACACCCCTAGACATTGACACTGCATCAGAGTCAGGCCAAGATCCGCAGGACAGTCGAAGGTCAGCTGACGCCCTGCTCAGACTGCAAGCTATGGCAGGGATCTTGGAAGAACAAGGCTCAGACACGGACACTCCCAAGGTGTACAATGACAGAGATCTT------


>D4_EU234487_Tabriz.IRA_02
GTCAGTTCCACATTGGCATCTGAACTCGGTATCACTGCCGAGGATGCAAGGCTTGTTTCAGAGATTGCAATGCATACTACTGAGGACAGGATCAGCAGAGCGGTTGGACCTAGACAAGCCCAAGTGTCATTTATACACGGTGATCAAAGTGAAAATGAGCTACCAGGGTTGGGGGGCAAGGAAGATAGGAGGGTCAAACAGAGTC-GGGGAGAAGCCAGGGAGAGCTACAGAGAAGCCGGGTCCAGCAGAGCAAGTGATGCGAGAGCTGCCCATCTTCCAACCAGCACACCCCCAGACATTGACACTGCATCAGAGTCGGGCCAAGATCCGCAGGACAGTCGAAGGTCAGCTGACGCCCTGCTCAGGTTGCAGGCCATGGCAGGAATCCTGGAAGAACAAGGCTCAGACACGGACATCCCTAGGGTGTACAATGACAGAGATCTTCTAGAC


>D4_EU234486_Sistan.IRA_07
GTCAGTTCCACATTGGCATCTGAACTCGGTATCACTGCTGAGGATGCAAGGCTTGTTTCAGAGATTGCAATGCATACTACTGAGGACAGGATCAGTAGAGCGGTTGGACCCAGACAAGCCCAAGTGTCATTTATACACGGTGATCAAAGTGAGAATGAGCTACCAGGATTGGGGGGCAAGGAAGATAGGAGGGTCAAACAGAGTC-GGGGAGAGGCCAGGGAGAGCTACAGAGAAGCCGGGCCCAGCAGAGCAAGTGATGCGAGAGCTGTCCCTCTTCCAACCAGCACACCCCTAGACATTGACACTGCATCAGAGTCGGGCCAAGATCCGCAGGACAGTCGAAGGTCAGCTGACGCCCTGCTCAGGTTGCAGGCCATGGCAGGAATCCTGGAAGAACAAGGCTCAGACACGGACATCTCTAGGGTGTATAATGACAGGGATCTTCTGGAC


>D4_EU234485_Tehran.IRA_07
GTCAGTTCCACATTGGCATCTGAACTCGGTATCACTGCCGAGGATGCAAGGCTTGTTTCAGAGATTGCAATGCATACTACTGAGGACAGGATCAGTAGAGCGGTTGGACCCAGACAAGCCCAAGTGTCATTTATACACGGTGATCAAAGTGAGAATGAGCTACCAGGATTGGGGGGCAAGGAAGATAGGAGGGTCAAACAGAGTC-GGGGAGAGGCCAGGGAGAGCTACAGAGAAGCCGGGTCCAGCAGAGCAAGTGATGCGAGAGCTGTCCCTCTTCCAACCAGCACACCCCTAGACATTGACACTGCATCAGGGTCGGGCCAAGATCCGCAGGACAGTCGAAGGTCAGCTGACGCCCTGCTCAGGTTGCAGGCCATGGCAGGAATCCTGGAAGAACAAGGCTCAGACACGGACATCTCCAGGGTGTATAATGACAGAGATCTTCTGGAC


>D4_EU234484_Sistan.IRA_07
GTCAGTTCCACATTGGCATCTGAACTCGGTATCACTGCTGAGGATGCAAGGCTTGTTTCAGAGATTGCAATGCATACTACTGAGGACAGGATCAGTAGAGCGGTTGGACCCAGACAAGCCCAAGTGTCATTTATACACGGTGATCAAAGTGAGAATGAGCTACCAGGATTGGGGGGCAAGGAAGATAGGAGGGTCAAACAGAGTC-GGGGAGAGGCCAGGGAGAGCTACAGAGAAGCCGGGCCCAGCAGAGCAAGTGATGCGAGAGCTGTCCCTCTTCCAACCAGCACACCCCTAGACATTGACACTGCATCAGAGTCGGGCCAAGATCCGCAGGACAGTCGAAGGTCAGCTGACGCCCTGCTCAGGTTGCAGGCCATGGCAGGAATCCTGGAAGAACAAGGCTCAGACACGGACATCTCTAGGGTGTATAATGACAGGGATCTTCTGGAC


>D4_EU234483_Esfahan.IRA_03
GTCAGTTCCACATTGGCATCTGAACTCGGTATCACTGCCGAGGATGCAAGGCTTGTTTCAGAGATTGCAATGCATACTACTGAGGACAGGATCAGTAGAGCGGTTGGACCTAGACAAGCCCAAGTGTCATTCATACACGGTGATCAAAGTGAGAATGAGCTACCAGGATTGGGGGGCAAGGAAGATAGGAGGGTCAAACAGAGTC-GGGGAGAAGCCAGGGAGAGCTACAGAGAAGCCGAGTCCAGCAGAGCAAGTGATGCGAGAGCTGCCCATCTTCCAATCAGCACACCCCTAGACATTGACACTGCATCAGAGTCAGGCCAAGATCCGCAGGACAGTCGAAGGTCAGCTGACGCCCTGCTCAGGTTGCAGGCCATGGCAGGAATCCTGGAAGAACAAGGCTCAGACACGGACATCCCCAGGGTGTATAATGACAGAGATCTTCTAGAC


>D4_EU234482_Fars.IRA_02
GTCAGTTCCACATTGGCATCTGAACTCGGTATCACTGCCGAGGATGCAAGGCTTGTTTCAGAGATTGCAATGCATACTACTGAGGACAGGATCAGTAGAGCGGTTGGACCTAGACAAGCCCAAGTGTCATTTATACACGGTGATCAAAGTGAAAATGAGCTACCAGGGTTGGGGGGCAAGGAAGATAGGAGGGTCAAACAGAGTC-GGGGAGAAGCCAGGGAGAGCTACAGAGAAGCCGGGTCCAGCAGAGCAAGTGATGCGAGAGCTGCCCATCTTCCAACCAGCACACCCCCAGACATTGACACTGCATCAGAGTCGGGCCAAGATCCGCAGGACAGTCGAAGGTCAGCTGACGCCCTGCTCAGGTTGCAGGCCATGGCAGGAATCCTGGAAGAACAAGGCTCAGACACGGACATCCCTAGGGTGTACAATGACAGAGATCTTCTAGAC


>D4_EU234481_Kordestan.IRA_02
GTCAGTTCCACATTGGCATCTGAACTCGGTATCACTGCCGAGGATGCAAGGCTTGTTTCAGAGATTGCAATGCATACTACTGAGGACAGGATCAGCAGAGCGGTTGGACCTAGACAAGCCCAAGTGTCATTTATACACGGTGATCAAAGTGAAAATGAGCTACCAGGGTTGGGGGGCAAGGAAGATAGGAGGGTCAAACAGAGTC-GGGGAGAAGCCAGGGAGAGCTACAGAGAAGCCGGGTCCAGCAGAGCAAGTGATGCGAGAGCTGCCCATCTTCCAACCAGCACACCCCCAGACATTGACACTGCATCAGAGTCAGGACTAGATCCGCAGGACAGTCGAAGGTCAGCTGACGCCCTGCTCAGGTTGCAGGCCATGGCAGGAATCTTGGAAGAACAAGGCTCAGACACGGACATCCCTAGGGTGTACAATGACAGAGATCTTCTAGAC


>D4_EU234480_Sistan.IRA_07
GTCAGTTCCACATTGGCATCTGAACTCGGTATCACTGCCGAGGATGCAAGGCTTGTTTCAGAGATTGCAATGCATACTACTGAGGACAGGATCAGTAGAGCGGTTGGACCCAGACAAGCCCAAGTGTCATTTATACACGGTGATCAAAGTGAAAATGAGCTACCAGGATTGGGGGGCAAGGAAGACAGGAGGGTCAAACAGAGTC-GTGAAGAAGCCAGGGAGAGCTACAGAGAAACCGGATCCAGTAGAGCAAGTGATGCGAGAGCTGCCCATCTCCCAATCAGCACACCCCTAGACATTGACACTGCATCAGAGTCAGGCCAAGATCCGCAGGACAGTCGAAGGTCAGCTGACGCCCTGCTCAGGTTGCAGGCCATGGCAGGAATCTTGGAAGAACAAGGCTCAGATGTGGACATCCCTAGGGTGTACAATGACAAAGATCTTCTAGAT


>D4_EU234479_Tabriz.IRA_02
GTCAGTTCCACATTGGCATCTGAACTCGGTATCACTGCCGAGGATGCAAGGCTTGTTTCAGAGATTGCAATGCATACTACTGAGGACAGGATCAGCAGAGCGGTTGGACCTAGACAAGCCCAAGTGTCATTTATACACGGTGATCAAAGTGAAAATGAGCTACCAGGGTTGGGGGGCAAGGAAGATAGGAGGGTCAAACAGAGTC-GGGGAGAAGCCAGGGAGAGCTACAGAGAAGCCGGGTCCAGCAGAGCAAGTGATGCGAGAGCTGCCCATCTTCCAACCAGCACACCCCCAGACATTGACACTGCATCAGAGTCGGGCCAAGATCCGCAGGACAGTCGAAGGTCAGCTGACGCCCTGCTCAGGTTGCAGGCCATGGCAGGAATCCTGGAAGAACAAGGCTCAGACACGGACATCCCTAGGGTGTACAATGACAGAGATCTTCTAGAC


>D4_EU234478_Sistan.IRA_07
GTCAGTTCCACATTGGCATCTGAACTCGGTATCACTGCCGAGGATGCAAGGCTTGTTTCAGAGATTGCAATGCATACTACTGAGGACAGGATCAGTAGAGCGGTTGGACCCAGACAAGCCCAAGTGTCATTTATACACGGTGATCAAAGTGAAAATGAGCTACCAGGATTGGGGGGCAAGGAAGACAGGAGGGTCAAACAGAGTC-GTGAAGAAGCCAGGGAGAGCTACAGAGAAACCGGATCCAGTAGAGCAAGTGATGCGAGAGCTGCCCATCTCCCAATCAGCACACCCCTAGACATTGACACTGCATCAGAGTCAGGCCAAGATCCGCAGGACAGTCGAAGGTCAGCTGACGCCCTGCTCAGGTTGCAGGCCATGGCAGGAATCTTGGAAGAACAAGGCTCAGATGTGGACATCCCTAGGGTGTACAATGACAAAGATCTTCTAGAT


>D4_EU234477_Tabriz.IRA_02
GTCAGTTCCACATTGGCATCTGAACTCGGTATCACTGCCGAGGATGCAAGGCTTGTTTCAGAGATTGCAATGCATACTACTGAGGACAGGATCAGCAGAGCGGTTGGACCTAGACAAGCCCAAGTGTCATTTATACACGGTGATCAAAGTGAAAATGAGCTACCAGGGTTGGGGGGCAAGGAAGATAGGAGGGTCAAACAGAGTC-GGGGAGAAGCCAGGGAGAGCTACAGAGAAGCCGGGTCCAGCAGAGCAAGTGATGCGAGAGCTGCCCATCTTCCAACCAGCACACCCCCAGACATTGACACTGCATCAGAGTCGGGCCAAGATCCGCAGGACAGTCGAAGGTCAGCTGACGCCCTGCTCAGGTTGCAGGCCATGGCAGGAATCCTGGAAGAACAAGGCTCAGACACGGACATCCCTAGGGTGTACAATGACAGAGATCTTCTAGAC


>D4_EU234476_Golestan.IRA_02
GTCAGTTCCACATTGGCATCTGAACTCGGTATCACTGCCGAGGATGCAAGGCTTGTTTCAGAGATTGCAATGCATACTACTGAGGACAGGATCAGCAGAGCGGTTGGACCTAGACAAGCCCAAGTGTCATTTATACACGGTGATCAAAGTGAAAATGAGCTACCAGGGTTGGGGGGCAAGGAAGATAGGAGGGTCAAACAGAGTC-GGGGAGAAGCCAGGGAGAGCTACAGAGAAGCCGGGTCCAGCAGAGCAAGTGATGCGAGAGCTGCCCATCTTCCAACCAGCACACCCCCAGACATTGACACTGCATCAGAGTCGGGCCAAGATCCGCAGGACAGTCGAAGGTCAGCTGACGCCCTGCTCAGGTTGCAGGCCATGGCAGGAATCCTGGAAGAACAAGGCTCAGACACGGACATCCCTAGGGTGTACAATGACAGAGATCTTCTAGAC


>D4_EU234475_Kordestan.IRA_02
GTCAGTTCCACATTGGCATCTGAACTCGGTATCACTGCCGAGGATGCAAGGCTTGTTTCAGAGATTGCAATGCATACTACTGAGGACAGGATCAGTAGAGCGGTTGGACCCAGACAAGCCCAAGTGTCATTTATACACGGTGATCAAAGTGAAAATGAGCTACCAGGGTTGGGGGGCAAGGAAGATAGGAGGGTCAAACAGAGTC-GGGGAGAAGCCAGGGAGAGCTACAGAGAAGCCGGGTCCAGCAGAGCAAGTGATGCGAGAGCTGCCCATCTTCCAACCAGCACACCCCCAGACATTGACACTGCATCAGAGTCGGGCCAAGATCCGCAGGACAGTCGAAGGTCAGCTGACGCCCTGCTCAGGTTGCAGGCCATGGCAGGAATCCTGGAAGAACAAGGCTCAGACACGGACATCCCTAGGGTGTACAATGACAGAGATCTTCTAGAC


>D4_EU234474_Kordestan.IRA_02
GTCAGTTCCACATTGGCATCTGAACTCGGTATCACTGCCGAGGATGCAAGGCTTGTTTCAGAGATTGCAATGCATACTACTGAGGACAGGATCAGCAGAGCGGTTGGACCTAGACAAGCCCAAGTGTCATTTATACACGGTGATCAAAGTGAAAATGAGCTACCAGGGTTGGGGGGCAAGGAAGATAGGAGGGTCAAACAGAGTC-GGGGAGAAGCCAGGGAGAGCTACAGAGAAGCCGGGTCCAGCAGAGCAAGTGATGCGAGAGCTGCCCATCTTCCAACCAGCACACCCCCAGACATTGACACTGCATCAGAGTCGGGCCAAGATCCGCAGGACAGTCGAAGGTCAGCTGACGCCCTGCTCAGGTTGCAGGCCATGGCAGGAATCCTGGAAGAACAAGGCTCAGACACGGACATCCCTAGGGTGTATAATGACAGAGATCTTCTAGAC


>D4_EU234473_Tabriz.IRA_02
GTCAGTTCCACATTGGCATCTGAACTCGGTATCACTGCCGAGGATGCAAGGCTTGTTTCAGAGATTGCAATGCATACTACTGAGGACAGGATCAGTAGAGCGGTTGGACCTAGACAAGCCCAAGTGTCATTCATACACGGTGATCAAAGTGAGAATGAGCTACCAGGATTGGGGGGCAAGGAAGATAGGAGGGTCAAACAGAGTC-GGGGAGAAGCCAGGGAGAGCTACAGAGAAGCCGAGTCCAGCAGAGCAAGTGATGCGAGAGCTGCCCATCTTCCAATCAGCACACCCCTAGACATTGACACTGCATCAGAGTCAGGCCAAGATCCGCAGGACAGTCGAAGGTCAGCTGACGCCCTGCTCAGGTTGCAGGCCATGGCAGGAATCCTGGAAGAACAAGGCTCAGACACGGACATCCCTAGGGTGTACAATGACAGAGATCTTCTAGAC


>D4_EU234472_Kordestan.IRA_02
GTCAGTTCCACATTGGCATCTGAACTCGGTATCACTGCCGAGGATGCAAGGCTTGTTTCAGAGATTGCAATGCATACTACTGAGGACAGGATCAGTAGAGCGGTTGGACCTAGACAAGCCCAAGTGTCATTTATACACGGTGATCAAAGTGAAAATGAGCTACCAGGGTTGGGGGGCAAGGAAGATAGGAGGGTCAAACAGAGTC-GGGGAGAAGCCAGGGAGAGCTACAGAGAAGCCGGGTCCAGCAGAGCAAGTGATGCGAGAGCTGCCCATCTTCCAACCAGCACACCCCCAGACATTGACACTGCATCAGAGTCGGGCCAAGATCCGCAGGACAGTCGAAGGTCAGCTGACGCCCTGCTCAGGTTGCAGGCCATGGCAGGAATCCTGGAAGAACAAGGCTCAGACACGGACATCCCTAGGGTGTACAATGACAGAGATCTTCTAGAC


>D4_EU234471_Tabriz.IRA_02
GTCAGTTCCACATTGGCATCTGAACTCGGTATCACTGCCGAGGATGCAAGGCTTGTTTCAGAGATTGCAATGCATACTACTGAGGACAGGATCAGTAGAGCGGTTGGACCTAGACAAGCCCAAGTGTCATTTATACACGGTGATCAAAGTGAAAATGAGCTACCAGGATTGGGGGGCAAGGAAGATAGGAGGGTCAAACAGAGTC-GGGGAGAAGCCAGGGAGAGCTACAGAGAAGCCGGGTCCAGCAGAGCAAGTGATGCGAGAGCTGCCCATCTTCCAACCAGCACACCCCTAGACATTGACACTGCATCAGAGTCAGGCCAAGATCCGCAGGACAGTAGAAGGTCAGCTGACGCCCTGCTCAGGTTGCAGGCCATGGCAGGAATCTTGGAAGAACAAGGCTCAGACACGGACATCCCTAGGGTGTACAATGACAGAGATCTTCTAGAC


>D4_EU234470_Sistan.IRA_07
GTCAGTTCCACATTGGCATCTGAACTCGGTATCACTGCTGAGGATGCAAGGCTTGTTTCAGAGATTGCAATGCATACTACTGAGGACAGGATCAGTAGAGCGGTTGGACCCAGACAAGCCCAAGTGTCATTTATACACGGTGATCAAAGTGAGAATGAGCTACCAGGATTGGGGGGCAAGGAAGATAGGAGGGTCAAACAGAGTC-GGGGAGAGGCCAGGGAGAGCTACAGAGAAGCCGGGCCCAGCAGAGCAAGTGATGCGAGAGCTGTCCCTCTTCCAACCAGCACACCCCTAGACATTGACACTGCATCAGAGTCGGGCCAAGATCCGCAGGACAGTCGAAGGTCAGCTGACGCCCTGCTCAGGTTGCAGGCCATGGCAGGAATCCTGGAAGAACAAGGCTCAGACACGGACATCTCTAGGGTGTATAATGACAGGGATCTTCTGGAC


>D4_EU234469_Kordestan.IRA_02
GTCAGTTCCACATTGGCATCTGAACTCGGTATCACTGCCGAGGATGCAAGGCTTGTTTCAGAGATTGCAATGCATACTACTGAGGACAGGATCAGTAGAGCGGTTGGACCTAGACAAGCCCAAGTGTCATTTATACACGGTGATCAAAGTGAGAATGAGCTACCAGGATTGGGGGGCAAGGAAGATAGGAGGGTCAAACAGAGTC-GGGGAGAAGCCAGGGAGAGCTACAGAGAAGCCGGGTCCAGCAGAGCAAGTGATGCGAGAGCTGCCCATCTTCCAACCAGCACACCCCTAGACATTGACACTGCATCAGAGTCAGGCCAAGATCCGCAGGACAGTCGAAGGTCAGCTGACGCCCTGCTCAGGTTGCAGGCCATGGCAGGAATCTTGGAAGAACAAGGCTCAGACACGGACATCCCTAGGGTGTACAATGACAGAGATCTTCTAGAC


>D4_EU234468_Fars.IRA_02
GTCAGTTCCACATTGGCATCTGAACTCGGTATCACTGCCGAGGATGCAAGGCTTGTTTCAGAGATTGCAATGCATACTACTGAGGACAGGATCAGTAGAGCGGTTGGACCTAGACAAGCCCAAGTGTCATTTATACACGGTGATCAAAGTGAAAATGAGCTACCAGGGTTGGGGGGCAAGGAAGATAGGAGGGTCAAACAGAGTC-GGGGAGAAGCCAGGGAGAGCTACAGAGAAGCCGGGTCCAGCAGAGCAAGTGATGCGAGAGCTGCCCATCTTCCAACCAGCACACCCCCAGACATTGACACTGCATCAGAGTCGGGCCAAGATCCGCAGGACAGTCGAAGGTCAGCTGACGCCCTGCTCAGGTTGCAGGCCATGGCAGGAATCCTGGAAGAACAAGGCTCAGACACGGACATCCCTAGGGTGTACAATGACAGAGATCTTCTAGAC


>D4_EU234467_Kordestan.IRA_02
GTCAGTTCCACATTGGCATCTGAACTCGGTATCACTGCCGAGGATGCAAGGCTTGTTTCAGAGATTGCAATGCATACTACTGAGGACAGGATCAGTAGAGCGGTTGGACCTAGACAAGCCCAAGTGTCATTTATACACGGTGATCAAAGTGAAAATGAGCTACCAGGGTTGGGGGGCAAGGAAGATAGGAGGGTCAAACAGAGTC-GGGGAGAAGCCAGGGAGAGCTACAGAGAAGCCGGGTCCAGCAGAGCAAGTGATGCGAGAGCTGCCCATCTTCCAACCAGCACACCCCCAGACATTGACACTGCATCAGAGTCGGGCCAAGATCCGCAGGACAGTCGAAGGTCAGCTGACGCCCTGCTCAGGTTGCAGGCCATGGCAGGAATCCTGGAAGAACAAGGCTCAGACACGGACATCCCTAGGGTGTACAATGACAGAGATCTTCTAGAC


>D4_EU234466_Kordestan.IRA_02
GTCAGTTCCACATTGGCATCTGAACTCGGTATCACTGCCGAGGATGCAAGGCTTGTTTCAGAGATTGCAATGCATACTACTGAGGACAGGATCAGCAGAGCGGTTGGACCTAGACAAGCCCAAGTGTCATTTATACACGGTGATCAAAGTGAAAATGAGCTACCAGGGTTGGGGGGCAAGGAAGATAGGAGGGTCAAACAGAGTC-GGGGAGAAGCCAGGGAGAGCTACAGAGAAGCCGGGTCCAGCAGAGCAAGTGATGCGAGAGCTGCCCATCTTCCAACCAGCACACCCCCAGACATTGACACTGCATCAGAGTCGGGCCAAGATCCGCAGGACAGTCGAAGGTCAGCTGACGCCCTGCTCAGGTTGCAGGCCATGGCAGGAATCCTGGAAGAACAAGGCTCAGACACGGACATCCCTAGGGTGTACAATGACAGAGATCTTCTAGAC


>D4_EU234465_Golestan.IRA_05
GTCAGTTCCACATTGGCATCTGAACTCGGTATCACTGCCGAGGATGCAAGGCTTGTTTCAGAGATTGCAATGCATACTACTGAGGACAGGATCAGTAGAGCGGTTGGACCCAGACAAGCCCAAGTGTCATTTATACACGGTGATCAAAGTGAGAATGAGCTACCAGGATTGGGGGGCAAGGAAGATAGGAGGGTCAAACAGAGTC-GGGGAGAGGCCAGGGAGAGCTACAGAGAAGCCGGGTCCAGCAGAGCAAGTGATGCGAGAGCTGTCCCTCTTCCAACCAGCACACCCCTAGACATTGACACTGCATCAGAGTCGGGCCAAGATCCGCAGGACAGTCGAAGGTCAGCTGACGCCCTGCTCAGGTTGCAGGCCATGGCAGGAATCCTGGAAGAACAAGGCTCAGACACGGACATCTCCAGGGTGTATAATGACAGAGATCTTCTGGAC


>D9_DQ390258_New_York.USA_05
GTCAGTTCCACATTGGCATCTGAACTCGGTATCACTGCCGAGGATGCAAGGCTTGTTTCAGAGATTGCAATGCATACTACTGAGGACAGGATCAGTAGAGCAGTCGGACCCAGACAAGCCCAAGTGTCATTTCTACACGGTGATCAAAGTGAGAATGAGCTACCAGGACTGGGGGGGAAAGAGGACAGGAGGGTCAAACAGAGTA-GGGGAGAAGCAAGGGAGAGCTACAGAGAAACCGGATCCAGCAGAGCAAGTGATGCGAGAGCTGCCCATCTTCCAACCAGCACACCCCTAGACATTGACACTGCATCAGAGTCAGGCCAAGATCCGCAGGACAGTCGAAGGTCAGCTGACGCCCTGCTCAGACTGCAAGCCATGGCAGGAATCTTGGAAGAACAAGGCTCAGACACGGACACTCCCAAGGTGTACAATGACAGAGATCTTCTAGAC


>D8_DQ390257_New_York.USA_05
GTCAGTTCCACACTGGCATCTGAACTTGGTATCACTGCCGAGGATGCAAGGCTTGTTTCAGAGATTGCAATGCATACTACTGAGGACAGGACCAGCAGAGCAGTTGGACCCAGACAAGCTCAAGTGTCATTCCTACACGGTGATCAAAGTGAGAATGAGCTACCAGGATTGGGGGGCAAGGAAGATAGGAGGGTCAGACAGAGTC-GGGGAGAGGCCAGGGAGAGCAACAGAGAAACCGGGTCCAGCAGATTAAGTGATGCGAGAGCTGCCCATCTTCCCACCAGCACACCCCTAGACATTGACACTGCATCGGAGTCAGGCCAAGATCCGCAGGACAGTCGAAGGTCAGCTGACGCCCTGCTCAGGCTGCAAGCCATGGCAGGAATCTTGGAAGAACAAGGCTCAGACACGGACACCCCTAGGGTGTACAATGACAGAGATCTTCTAGAC


>D6_DQ390256_Arizona.USA_05
GTCAGTTCCACATTGGCATCTGAACTCGGTATCACTGCCGAGGATGCAAGGCTTGTCTCAGAGATTGCAATGCATACTACTGAGGACAGGATCAGTAGAGCAGTCGGACCCAGACAAGCCCAAGTGTCATTTCTACACGGTGATCAAAGTGAGAATGAGCTACCAGGATTGGGGGGCAAGGAAGATAGGAGAGCCAAACAGAGCC-GAGGAGAAGCCAGGGAGAGCTACAGAGAAACTGGGTCCAGCAGAGCAAGTGATGCAAGAGCTGCCCATCTTCCAACCAGCACACCCCCAGACATTGACAATGCATCGGAGACAAGCCAAGATCTGCAAGACAGTCGAAGGTCAGCTGACGCCCTGCTCAGGCTGCAAGCCATGGCAGGAATCTCGGAAGAGCAAGGCTCAGACACGGACACCCCCAGAGTGTACAATGACAGAGATCTTCTAGAC


>A_DQ390255_North_Carolina.USA_05
GTCAGTTCCACATTGGCATCTGAACTCGGTATCACTGCCGAGGATGCAAGGCTTGTTTCAGAGATTGCAATGCATACTACTGAGGACAAGATCAGTAGAGCGGTTGGACCCAGACAAGCCCAAGAATCATTTCTACACGGTGATCAAAGTGAGAATGAGCTACCGAGATTGGGGGGCAAGGAAGATAGGAGGGTCAAACAGAGTC-GAGGAGAAGCCAGGGAGAGCTACAGAGAAACCGGGCCCAGCAGAGCAAGTGATGCGAGAGCTGCCCATCTTCCAACCGGCACACCCCTAGACATTGACACTGCAACGGAGTCCAGCCAAGATCCGCAGGACAGTCGAAGGTCAGCTGACGCCCTGCTTAGGCTGCAAGCCATGGCAGGAATCTCGGAAGAACAAGGCTCAGACACGGACACCCCTATAGTGTACAATGACAGAAATCTTCTAGAC


>D4_DQ390254_Indiana.USA_05
GTCAGTTCCACATTGGCATCTGAACTCGGTATCACTGCTGAGGATGCAAGGCTTGTTTCAGAGATTGCAATGCATACTACTGAGGACAGGATCAGTAGAGCTGTTGGACCTAGACAAGCCCAAGTGTCATTTATACACGGTGATCAAAGTGAGAATGAGCTACCAGGATTGGGGGGCAAGGAAGATAGGAGGGTCAAACAGAGTC-GGGGAGAGGCCAGGGAGAGCCACAGAGAAGCCGGGTCCAGCAGAGCAAGTGATGCGAGAGCTGCCCATTTTCCAACCAACACACCCCTAGACATTGACACTGCATCAGAGTCGGGCCAAGATCCGCAGGACAGTCGAAGGTCAGCTGACGCCCTGCTCAGGTTGCAGGCCATGGCAGGGATCTTGGAAGAACAAGGCTCAGACACGGACATCCCTAGGGTGTATAATGACAGAGATCTTCTAGAC


>D4_DQ390253_Illinois.USA_05
GTCAGTTCCACATTGGCATCTGAACTCGGTATCACTGCTGAGGATGCAAGGCTTGTTTCAGAGATTGCAATGCATACTACTGAGGACAGGATCAGTAGAGCTGTTGGACCTAGACAAGCCCAAGTGTCATTTATACACGGTGATCAAAGTGAGAATGAGCTACCAGGATTGGGGGGCAAGGAAGATAGGAGGGTCAAACAGAGTC-GGGGAGAGGCCAGGGAGAGCCACAGAGAAGCCGGGTCCAGCAGAGCAAGTGATGCGAGAGCTGCCCATTTTCCAACCAACACACCCCTAGACATTGACACTGCATCAGAGTCGGGCCAAGATCCGCAGGACAGTCGAAGGTCAGCTGACGCCCTGCTCAGGTTGCAGGCCATGGCAGGGATCTTGGAAGAACAAGGCTCAGACACGGACATCCCTAGGGTGTATAATGACAGAGATCTTCTAGAC


>D8_DQ390252_Iowa.USA_04
GTCAGTTCCACACTGGCATCTGAACTTGGTATCACTGCCGAGGATGCAAGGCTTGTTTCAGAGATTGCAATGCATACTACTGAGGACAGGACCAGCAGAGCAGTTGGACCCAGACAAGCTCAAGTGTCATTTCTACACGGTGATCAAAATGAGAATGAGCTACCAGGATCGGGGGGCAAGGAAGATAGGAGGGTCAGACAGAGTC-GGGGAGAGGCCAGGGAGAGCAACAGAGAAACCGGGTCCAGGAGATTAAGTGATGCGAGAGCTGCCCATCTTCCAACCAGCACACCCCTAGACATTGACACTGCATCGGAGTCAGGCCAAGATCCACAGGACAGTCGAAGGTCAGCTGACGCCCTGCTCAGGCTGCAAGCCATGGCAGGAATCTTGGAAGAACAAGGCTCAGACACGGACACCCCTAGGGTGTACAATGACAGAGATCTTTTAGAC


>D8_DQ390251_Iowa.USA_04
GTCAGTTCCACACTGGCATCTGAACTTGGTATCACTGCCGAGGATGCAAGGCTTGTTTCAGAGATTGCAATGCATACTACTGAGGACAGGACCAGCAGAGCAGTTGGACCCAGACAAGCTCAAGTGTCATTTCTACACGGTGATCAAAATGAGAATGAGCTACCAGGATCGGGGGGCAAGGAAGATAGGAGGGTCAGACAGAGTC-GGGGAGAGGCCAGGGAGAGCAACAGAGAAACCGGGTCCAGGAGATTAAGTGATGCGAGAGCTGCCCATCTTCCAACCAGCACACCCCTAGACATTGACACTGCATCGGAGTCAGGCCAAGATCCACAGGACAGTCGAAGGTCAGCTGACGCCCTGCTCAGGCTGCAAGCCATGGCAGGAATCTTGGAAGAACAAGGCTCAGACACGGACACCCCTAGGGTGTACAATGACAGAGATCTTTTAGAC


>D8_DQ390250_Iowa.USA_04
GTCAGTTCCACACTGGCATCTGAACTTGGTATCACTGCCGAGGATGCAAGGCTTGTTTCAGAGATTGCAATGCATACTACTGAGGACAGGACCAGCAGAGCAGTTGGACCCAGACAAGCTCAAGTGTCATTTCTACACGGTGATCAAAATGAGAATGAGCTACCAGGATCGGGGGGCAAGGAAGATAGGAGGGTCAGACAGAGTC-GGGGAGAGGCCAGGGAGAGCAACAGAGAAACCGGGTCCAGGAGATTAAGTGATGCGAGAGCTGCCCATCTTCCAACCAGCACACCCCTAGACATTGACACTGCATCGGAGTCAGGCCAAGATCCACAGGACAGTCGAAGGTCAGCTGACGCCCTGCTCAGGCTGCAAGCCATGGCAGGAATCTTGGAAGAACAAGGCTCAGACACGGACACCCCTAGGGTGTACAATGACAGAGATCTTTTAGAC


>H1_DQ390249_California.USA_04
GTCAGTTCCACACTGGCATCTGAACTCGGTATCACAGCCGAGGATGCAAGGCTTGTTTCAGAGATTGCAATGCATACTACTGAGGACAGGACCAGTAGAGCAGTTGGACCCAGGCAAGCCCAAGTCTCATTTTTACACGGTGATCAAAGTGAGAATGAGCTACCGGGATTGGGAGGCAAGGAAGATAGAAGGGCCAAGCAGAGTC-GAGGGGAAATCAGGGAGAACTCCAGAGAAACCGGGCCCAGCAGAGCAAGTGATGCGAGAGCTGTCCATCTCCCAACCAGCACACCCCCAGACATTGACACTGCATCGGAGTACAGCCAAAAACCACAGGACAGTCGAAGGTCAGCTGACGCCCTGCTCAGGCTACAAGCCATGGCAGGGATCCTGGAAGAACAAGGCTCAGACACAGACACCCCTAGAGTGTACAACGATAGAGATCTTCTAGAC


>H1_DQ390248_Mexico_City.MEX_04
GTCAGTTCCACACTGGCATCTGAACTCGGTATCACAGCCGAGGATGCAAGGCTTGTTTCAGAGATTGCAATGCATACTACTGAGGACAGGACCAGCAGAGCAGTCGGACCCAGGCAAGCCCAAGTTTCATTTTTACACGGTGATCAAAGTGAGAATGAGCTACCGGGATTGGGGGGCAAGGAAGATAGAAGGGTCAAACAGAGTC-GAGGGGAAACCAGGGAGAACTCCAGAGAAACCGGGCCCAGAAGAGCAAGTGATGCGAGAGCTGCCCATCTCCCAACCAGCACACCCCCAGACATTGACACTGCATCGGAGTACAGCCAAGAACCACAGGACAGTCGAAGGTCAGCTGACGCCCTGCTCAGGCTGCAAGCCATGGCAGGGATCCTGGAAGAACAAGGCTCAGACACAGACACCCCTAGAGTGTACAACGATAGAGATCTTCTAGAC


>H1_DQ390247_Mexico_City.MEX_04
GTCAGTTCCACACTGGCATCTGAACTCGGTATCACAGCCGAGGATGCAAGGCTTGTTTCAGAGATTGCAATGCATACTACTGAGGACAGGACCAGCAGAGCAGTCGGACCCAGGCAAGCCCAAGTTTCATTTTTACACGGTGATCAAAGTGAGAATGAGCTACCGGGATTGGGGGGCAAGGAAGATAGAAGGGTCAAACAGAGTC-GAGGGGAAACCAGGGAGAACTCCAGAGAAACCGGGCCCAGAAGAGCAAGTGATGCGAGAGCTGCCCATCTCCCAACCAGCACACCCCCAGACATTGACACTGCATCGGAGTACAGCCAAGAACCACAGGACAGTCGAAGGTCAGCTGACGCCCTGCTCAGGCTGCAAGCCATGGCAGGGATCCTGGAAGAACAAGGCTCAGACACAGACACCCCTAGAGTGTACAACGATAGAGATCTTCTAGAC


>H1_DQ390246_Mexico_City.MEX_04
GTCAGTTCCACACTGGCATCTGAGCTCGGTATCACAGCCGAGGATGCAAGGCTTGTTTCAGAGATTACAATGCATACTACTGAGGACAGGACCAGCAGAGCAGTCGGACCCAGGCAAGCCCAAGTTTCATTTTTACACGGTGATCAAAGTGAGAATGAGCTACCGGGATTGGGGGGCAAGGAAGATAGAAGGGTCAAACAGAGTC-GAGGGGAAACCAGGGAGAACTCCAGAGAAACCGGGCCCAGAAGAGCAAGTGATGCGAGAGCTGCCCATCTCCCAACCAGCACACCCCCAGACATTGACACTGCATCGGAGTACAGCCAAGAACCACAGGACAGTCGAAGGTCAGCTGACGCCCTGCTCAGGCTGCAAGCCATGGCAGGGATCCTGGAAGAACAAGGCTCAGACACAGACACCCCTAGAGTGTACAACGATAGAGATCTTCTAGAC


>D8_DQ390245_Brooklyn.USA_04
GTCAGTTCCACACTGGCATCTGAACTCGGTATCACTGCCGAGGATGCAAGGCTTGTTTCAGAGATTGCAATGCATACTACTGAGGACAGGACCAGCAGAGCAGTTGGACCCAGACAAGCTCAAGTGTCATTTCTACACGGTGATCAAAGTGAGAATGAGCTACCAGGACTGGGGGGCAAGGAAGATAGGAGGGTCAGACAGAGTC-GGGGAGAGGCCAGGGAGAGCAACAGAGAAACCGGGTCCAGCAGATTAAGCGATGCGAGAGCTGCCCATCTTCCAACCAGCACACCCCTAGACATTGACACTGCATCGGAGTCAGGCCAAGATCCGCAGGACAGTCGAAGGTCAGCTGACGCCCTGCTCAGGCTGCAAGCCATGGCAGGAATCTTGGAAGAACAAGGCTCAGACACGGACACCCCTAGGGTGTACAATGACAGAGATCTTCTAGAC


>H1_DQ390244_Mexico_City.MEX_04
GTCAGTTCCACACTGGCATCTGAACTCGGTATCACAGCCGAGGATGCAAGGCTTGTTTCAGAGATTGCAATGCATACTACTGAGGACAGGACCAGCAGAGCAGTCGGACCCAGGCAAGCCCAAGTTTCATTTTTACACGGTGATCAAAGTGAGAATGAGCTACCGGGATTGGGGGGCAAGGAAGATAGAAGGGTCAAACAGAGTC-GAGGGGAAACCAGGGAGAACTCCAGAGAAACCGGGCCCAGAAGAGCAAGTGATGCGAGAGCTGCCCATCTCCCAACCAGCACACCCCCAGACATTGACACTGCATCGGAGTACAGCCAAGAACCACAGGACAGTCGAAGGTCAGCTGACGCCCTGCTCAGGCTGCAAGCCATGGCAGGGATCCTGGAAGAACAAGGCTCAGACACAGACACCCCTAGAGTGTACAACGATAGAGATCTTCTAGAC


>B3.2_DQ390243_Niamey.NIG_03
GTCAGTTCCACATTGGCATCTGAACTCGGTATCACTGCCGAGGATGCAAGGCTTGTTTCAGAGATTGCAATGCATACTACTGAGGACAGGATCAGTAGAGCAGTTGRRCCCAGACAAGCCCAAGTGTCATTTCTACACGGTGATCAAAGTGAGAATGAGCTGCCGAGATTGGGGAGCAAGGAGGACAGGAGGGTCAAACAGAGCC-GAGGAGAAGCCGGGGAGAGCCACAGAGAAACCGAGCCCAGCAGAGCAGGTGATGCGAGAGCCGCCCATCCTCCAACCGGCACACCCCTAGACATTGACACTGCATCGGAGTTCAGCCAAGATCCGCAGGACAGTCGAAGGTCAGCCGATGCTCTGCTTAGGCTGCAAGCCATGGCAGGAATCTCGGAAGAACAAGACTCAGACACGGACACCCCTAGAGTGTACAATGATAGAGACCTTCTAGAC


>H1_DQ390242_Mexico_City.MEX_03
GTCAGTTCCACACTGGCATCTGAACTCGGTATCACAGCCGAGGATGCAAGGCTTGTTTCAGAGATTGCAATGCATACTACTGAGGACAGGACCAGCAGAGCAGTCGGACCCAGGCAAGCCCAAGTTTCATTTTTACACGGTGATCAAAGTGAGAATGAGCTACCGGGATTGGGGGGCAAGGAAGATAGAAGGGTCAAACAGAGTC-GAGGGGAAACCAGGGAGAACTCCAGAGAAACCGGGCCCAGAAGAGCAAGTGATGCGAGAGCTGCCCATCTCCCAACCAGCACACCCCCAGACATTGACACTGCATCGGAGTACAGCCAAGAACCACAGGACAGTCGAAGGTCAGCTGACGCCCTGCTCAGGCTGCAAGCCATGGCAGGGATCCTGGAAGAACAAGGCTCAGACACAGACACCCCTAGAGTGTACAACGATAGAGATCCTCTAGAC


>B3.2_DQ390241_Niamey.NIG_03
GTCAGTTCCACATTGGCATCTGAACTCGGTATCACTGCCGAGGATGCAAGGCTTGTTTCAGAGATTGCAATGCATACTACTGAGGACAGGATCAGTAGAGCAGTTGGACCCAGACAAGCCCAAGTGTCATTTCTACACGGTGATCAAAGTGAGAACGAGCTGCCAAGATTGGGGGGCAAGGAGGACAGGAGGGTCAAACAGAACC-GAGGAGAAGCCGGGGAGAGCCACAGAGAAACCGGGCCCAGCAGAGCAAGTGATGCGAGAGCTGCCCATCCTCCAACCAGCACACCCCTAGATACTGACACTGCATCGGAGTTCAGCCAAGATCCGCAGGACAGTCGAAGGTCAGCCGATGCCCTGCTTAGGCTGCAAGCCATGGCAGGAATCTCGGAAGAACAAGACTCAGACACGGACACCCCTAGAGTGTACAATGATAGAGACCTTCTAGAC


>B3.2_DQ390240_Niamey.NIG_03
GTCAGTTCCACATTGGCATCTGAACTCGGTATCACTGCCGAGGATGCAAGGCTTGTTTCAGAGATTGCAATGCATACTGCTGAGGACAGGATCAGTAGAGCAGTTGGACCCAGACAAGCCCAAGTGTCATTTCTACACGGTGATCAAAGTGAGAATGAGCTGCCGAGATTGGGGAGCAAGGAGGACAGGAGGGTCAAACAGAGCC-GAGGAGAAGCCGGGGAGAGCCACAGAGAAACCGGGCCCAGCAGAGCAAGTGATGCGAGAGCCGCCCATCCTCCAACCGGCACACCCCTAGACATTGACACTGCATCGGAGTTCAGCCAAGATCCGCAGGACAGTCGAAGGTCAGCCGATGCTCTGCTTAGGCTGCAAGCCATGGCAGGAATCTCGGAAGAACAAGACTCAGACACGGACACCCCTAGAGTGTACAATGATAGAGACCTTCTAGAC


>H1_DQ390239_Majuro.RMI_03
GTCAGTTCCACACTGGCATCTGAACTCGGTATCACAGCCGAGGATGCAAGGCTTGTTTCGGAGATTGCAATGCATACTACTGAGGACAGGACCAGTAGAGCAGTTGGACCCAGGCAAGCCCAAGTTTCATTTTTACACGGTGATCAAAGTGAGAATGAGCTACCGGGATTGGGGGGCAAGGAAGATAGAAGGGTCAAACAGAGTC-GAGGGGAAACCAGGGAGAACTCCAGAGAAACCGGGCCCAGAAGAGCAAGTGATGCGAGAGCTGCCCATCTCCCAACCAGCACACCCCCAGACATTGACACTGCATCGGAGTACAGCCAAGAACCACAGGACAGTCGAAGGTCAGCTGACGCCCTGCTCAGGCTGCAAGCCATGGCAGGGATCCTGGAAGAACAAGGCTCAGACACAGACACCCCTAGAGTGTACAACGATAGAGATCTTCTAGAC


>D4_DQ390238_Pennsylvannia.USA_03
GTCAGTTCCACATTGGCATCTGAACTCGGTATCACTGCCGAGGATGCAAGGCTTGTTTCAGAGATTGCAATGCATACTACTGAGGACAGGATCAGTAGAGCGGTTGGACCCAGACAAGCCCAAGTGTCATTTATACACGGTGATCAAAGTGAAAATGAGCTACCAGGATTGGGGGGCAAGGAAGATAGGAGGGTCAAACAGGGTC-GGGGGGAAGCCAGGGAGAGCTACAGAGAAACCGGATCCAGTAGAGCAAGTGATGCGAGAGCTGCCCATCTTCCAATCAGCACTCCCCTAGACATTGACACTGCATCAGAGTCAGGCCAAGATCCGCAGGACAGTCGAAGGTCAGCTGACGCCCTGCTCAGGTTGCAGGCCATGGCAGGAATCTTGGAAGAACAAGGCTCAGATACAGACATCTCTAGGGTGTACAATGACAAAGATCTTCTAGAC


>D9_DQ390237_Santander.COL_02
GTCAGTTCCACATTGGCATCTGAACTCGGTATCACTGCCGAGGATGCAAGGCTTGTTTCAGAGATTGCAATGCATACTACTGAGGACAGGATCAGTAGAGCAGTCGGACCCAGACAAGCCCAAGTGTCATTTCTACACGGTGATCAAAGTGAGAATGAGCTACCAGGACTGGGGGGGAAGGAGGACAGGAGGGTCAAACAGAGTA-GGGGAGAAGCAAGGGAGAGCTACAGAGAAACCGGATCCAGCAGAGCAAGTGATGCGAGAGCTGCCCATCTTCCAACCAGCACACCCCTAGACATTGACACTGCATCAGAGTCAGGCCAAGATCCGCAGGACAGTCGAAGGTCAGCTGACGCCCTGCTCAGACTGCAAGCCATGGCAGGAATCTTGGAAGAACAAGGCTCAGACACGGACACTCCCAAGGTGTACAATGACAGAGATCTTCTAGAC


>H2_DQ390236_Minnesota.USA_01
GTCAGTTCCACATTGGCATCTGAACTCGGTATCACGGCCGAGGATGCAAGGCTTGTTTCAGAGATTGCAATGCATACTACTGAAGACAGGATCAGTAGAGCGGTTGGACCCAGGCAAGCTCAAGTGTCATTTCTACACGGTGATCAAAGTGAGAATGAGCTACCGGGATTAGGGGGCAAGGAAAATAGGAGGGTCAAACAGAGTC-GAGGAGAAGCCAGGGAGAGCTCCAGAGAAACCGGGCCCAACAGAGCAAGTGATGCGAGAGCTGCCCATCTCCCAACCAGCACACCCCCAGACATTGACACTGCATCGGAGTACAGCCAAGACCCACAGGACAGTCGAAGGTCAGCTGACGCCCTGCTCAGGCTGCAAGCCATGGCAGGGATTTTGGAAGAACAAGGCTCAGACACGGACACCCCTAGAGTGTACAACGACAGAGATCTTCTAGAC


>D7.2_DQ390235_California.USA_02
GTCAGTTCTACATTGGCATCTGAACTCGGTATCACTGCCGAGGATGCAAGGCTTGTTTCAGAAATCGCAATGCATACTACTGAGGACAGGACCAGTAGAGCGGTTGGACCCAGACAGGCCCAAGTGTCATTTCTGCACGGTGATCAAAGTGGGAGTGAGCTACCAGGATTGGGGGGCAGGGAGGACAGGAGGGTCGGGCAGAGTC-GGGGAGAAGCCAGGGAGAGCTACAGAGAGACCGGGTCCAGCAGAGCAAGTGATGCGAGAGCTGCCCATCTTCCAACCAGCACACCCCTAGACATTGACACTGCATCGGAGTCAGGCCAAGATCTGCAGGACAGCCGACGGTCAGCTGACGCCCTGCTCAGGCTGCAAGCCATGGCAGGAATCTTGGAAGAACAAGGCTCAGACACGGACACCCCTAGAGTGTACAATGACAGAGTATTTCTAGAC


>H1_DQ390234_Ulanbataar.MOG_02
GTCAGTTCCACACTGGCATCTGAACTCGGTATCACAGCCGAGGATGCAAGGCTTGTTTCAGAGATTGCAATGCATACTACTGAGGACAGGACCAGTAGAGCAGTTGGACCCAGGCAAGCCCAAGTCTCATTTTTACACAGTGATCAAAGTGAGAATGAGCTACCGGGATTGGGGGGCAAGGAAGATAGAAGGGTCAAACAGAGTC-GAGGGGAAACCAGGGAGAACTCCAGAGAAACCGGGCCCAGCAGAGCAAGTGATGCGAGAGCTGCCCATCTCCCAACCAGCACACCCCCAGACATTGACACTGCATCGGAGTACAGCCAAGAACCACAGGACAGTCGAAGGTCAGCTGACGCCCTGCTCAAGCTGCAAGCCATGGCAGGGATCCTGGAAGAACAAGGCTCAGACACGGACACCCCTAGAGTGTACAACGATAGAGATCTTCTAGAC


>G3_DQ390233_Gresik.INO_02
GTAAGTTCCACATTGGCATCTGAACTCGGTATCACAGCCGAGGATGCAAGGCTTGTTTCAGAGATTGCAATGCATACTACTGAGGACAGGACCAGTAGAGCGGTTGGACCCAGGCAAGCTCAAGTGTCATTTCTACACGGTGATCAAAGTGAGAATGAGCTACCGGGATTGGGGGGTAAGGAAGATAAGAAGGTCAAACAGAGTC-GAGGAGAAGCCAGGGAGAGCTATAGAGAAACCGGGCCCAGCAGAGCAAATGATGCGAGAGCTGCCCACCTTCCAACCGGCACACCCCTAGACATTGACACTGCATCGGAGTTCAGCCAAGACCCACAAGACAGTCGAAGGTCAGCTGACGCCCTGCTCAGGCTGCAAGCCATGGCAGGAATCTCGGAAGAACAAGGCTCAGACATGGACACCCCTAGAGTGTACAATGACAGAGATCTTCTAGAC


>G2_DQ390232_Bangkok.THA_00
GTCAGTTCCACATTGGCATCTGAACTCGGTATCACGGCCGAGGATGCAAGGCTTGTTTCAGAGATTGCAATGCATACTACTGAGGACAGGATCAGTAGAGCGGTTGGACCCAGGCAAGCCCAAGTGTCATTTCTACACGGTGATCAAAGTGAGAATGAGCTACCGGGATTGGGAGGTAAGGAAGATAAGAGAGTCAAACAGAGTC-GAGGAGAAGCCAGGGAGAGCTATAGAGAAACTGGGCACAGCAGAGCAAATGATGCGAGAGCTGCTGACCTTCCAACCGGCACATCCCTAGACATTGACACTGCATCGGAGTTCAGCCAAGACCCACAGGACAGTCGAAGGTCAGCTGACGCCCTGCTCAGGCTGCAAGCCATGGCAGGGATCCCGGAAGAACAAGGCTCAGACATAGACACCCCTAGAGTGTACAATGACAGAGATCTCCTAGAC


>G2_DQ390231_Loei.THA_01
GTCAGTTCCACATTGGCATCTGAACTCGGTATCACGGCCGAGGATGCAAGGCTTGTTTCAGAGATTGCAATGCATACTACTGAGGACAGGATCAGTAGAGCGGTTGGACCCAGGCAAGCCCAAGTGTCATTTCTACACGGTGATCAAAGTGAGAATGAGCTACCGGGATTGGGAGGTAAGGAAGATAAGAGAGTCAAACAGAGTC-GAGGAGAAGCCAGGGAGAGCTATAGAGAAGCTGGGCACAGCAGAGCAAATGATGCGAGAGCTGCTGACCTTCCAACCGGCACATCCCTAGACATTGACACTGCATCGGAGTTCAGCCAAGACCCACAGGACAGTCGAAGGTCAGCTGACGCCCTGCTCAGGCTGCAAGCCATGGCAGGGATCCCGGAAGAACAAGGCTCAGACATAGACACCCCTAGAGTGTACAATGACAGAGATCTCCTAGAC


>D5_DQ390230_Tokyo.JPN_97
GTCAGTTCCACATTGGCATCTGAACTCGGTATCACTGCCGAGGATGCGAGGCTTGTTTCAGAGATTGCAATGCATACTACTGAGGACAGGATCAGTAGAGCGGTCGGACCCAGACAAGCCCAAGTGTCATTTCTACACGGTGATCAAAGTGAGAATGAGCTCCCAGGATTGGGGGGCAAGGAAGATAGGAGGGTCAAACAGAGTC-GGGGAGAAGCCAGGGAGAGCTACAGAGAGACCGGGTCCAGCAGAGCAAGTGATGAGAGAGTTGCCCATCTTCCAACCAGCACACCCCTAGACATTGACACTGCATCGGAGTCAGGCCAAGATCCGCAGGACAGTCGAAGGTCAGCTGACGCCCTGCTCAGGCTGCAAGCCATGGCAGGAATCTTGGAGGAACAAGGCTCAGACACGGACACCCCTAGGGTGTACAATGACAGTGATCTTCTAGAC


>D7.2_DQ390229_New_York.USA_03
GTCAGTTCTACATTGGCATCTGAACTCGGTATCACTGCCGAGGATGCAAGGCTTGTTTCAGAAATCGCAATGCATACTACTGAGGACAGGACCAGTAGAGCGGTTGGACCCAGACAGGCCCAAGTGTCATTTCTGCACGGTGATCAAAGTGGGAGTGAGCTACCAGGATTGGGGGGCAGGGAGGACAGGAGGGTCGGGCAGAGTC-GGGGAGAAGCCAGGGAGAGCTACAGAGAGACCGGGTCCAGCAGAGCAAGTGATGCGAGAGCTGCCCATCTTCCAACCAGCACACCCCTAGACATTGACACTGCATCGGAGTCAGGCCAAGATCTGCAGGACAGCCGACGGTCAGCTGACGCCCTGCTCAGGCTGCAAGCCATGGCAGGAATCTTGAAAGAACAAGGCTCAGACACGGACACCCCTAGGGTGTACAATGACAGAGATCTTCTAGAC


>H1_DQ390228_Majuro.RMI_03
GTCAGTTCCACACTGGCATCTGAACTCGGTATCACAGCCGAGGATGCAAGGCTTGTTTCGGAGATTGCAATGCATACTACTGAGGACAGGACCAGTAGAGCAGTTGGACCCAGGCAAGCCCAAGTTTCATTTTTACACGGTGATCAAAGTGAGAATGAGCTACCGGGATTGGGGGGCAAGGAAGATAGAAGGGTCAAACAGAGTC-GAGGGGAAACCAGGGAGAACTCCAGAGAAACCGGGCCCAGAAGAGCAAGTGATGCGAGAGCTGCCCATCTCCCAACCAGCACACCCCCAGACATTGACACTGCATCGGAGTACAGCCAAGAACCACAGGACAGTCGAAGGTCAGCTGACGCCCTGCTCAGGCTGCAAGCCATGGCAGGGATCCTGGAAGAACAAGGCTCAGACACAGACACCCCTAGAGTGTACAACGATAGAGATCTCCTAGAC


>D3_DQ390227_Illinois.USA_03
GTCAGTTCCACATTGGCATCCGAACTCGGTATCACTGCCGAGGATGCAAGGCTTGTTTCAGAGATTGCAATGCATACTACTGAGGACAGGATCAGTAGAGCGGTCGGACCCAGACAAGCCCAAGTATCATTTCTACACGGTGATCAAAGTGAGAATGAGCTACCAGGATTGGGGGGCAAGGAAGACAGGAGGGTCAAACAGAGTC-GGGGAGAAGCCAGGGAGAGCTACAGAGAAACCGGGTCCAGCAGAGCAAGTGATGCGAGAGCTGCCCATCCTCCAACCAGCATGCCCCTAGACATTGACACTGCATCGGAGTCAGGCCAAGATCCGCAGGACAGTCGAAGGTCAGCTGACGCTCTGCTCAGGCTGCAAGCTATGGCAGGAATCTTGGAAGAACAAGGCTCAGACACGGACACCCCTAGAGTATACAATGACAGAGTATTTCTAGAC


>D3_DQ390226_California.USA_04
GTCAGTTCCACATTGGCATCCGAACTCGGTATCACTGCCGAGGATGCAAGGCTTGTTTCAGAGATTGCAATGCATACTACTGAGGACAGGATCAGTAGAGCGGTCGGACCCAGACAAGCCCAAGTGTCATTTCTACACGGTGATCAAAGTGAGAATGAGCTACCAGGATTGGGGGGCAAGGAAGACAGGAGGGTCAAACAGAGTC-GAGGAGAAGCCAGGGAGAGCTACAGAGAAACCGAGTCCAGCAGAGCAAGTGATGCGAGAGCTGCCCATCCTCCAACCAGCATGCCCCTAGACATTGACACTGCATCGGAGTCAGGCCAGGATCCGCAGGACAGTCGAAGGTCAGCTGACGCTCTGCTCACGCTGCAAGCCATGGCAGGAATCTTGGAAGAACAAGGCTCAGACACGGACACCCCGAGGGTATACAATGACAGAGATCTTCTAGAC


>D10_AY923212_Mpigi.UGA_00
GTCAGTTCCACATTAGCATCTGAACTCGGTATCACTGCCGAGGATGCAAGGCTTGTTTCAGAGATTGCAATGCATACTACTGAGGACAGGATCAGTAGAGCGGTTGGACCCAGACAAGCCCAGGTGTCATTTCTACACGGTGATCAAAGTGAGAATGAGCTACCAGGATTGGGAGGCAAGGAAGATAGGAGGGTCAAACAGAGTC-GAGGAGAAGCCATGGAGAGCCACAGAGAAACCGGGTCCAGCAGAACAAGTGATGTGAGAGCTGTCCATCTTCCAACCAGCACACCCCTAGACATTGACACTGCATCGGAGTCAAGCCGAGATCCGCAGGACAGTCGAAGGTCAGCTGAAGCCCTACTCAGGCTGCAAGCCATGGCAGGAATCTCGGAAGAACAAGGCTCAGACACGGACACCCCTAGAGTGTACAATGACAGAGATCTACTAGAC


>D10_AY923211_Kampala.UGA_00
GTCAGTTCCACATTAGCATCTGAACTCGGTATCACTGCCGAGGATGCAAGGCTTGTTTCAGAGATTGCAATGCATACTACTGAGGACAGGATCAGTAGAGCGGTTGGACCCAGACAAGCCCAGGTGTCATTTCTACACGGTGATCAAAGTGAGAATGAGCTACCAGGATTGGGAAGCAAGGAAGATAGGAGGGTCAAACAGAGTC-GAGGAGAAGCCATGGAGAGCCACAGAGAAACCGGGTCCGGTAGAACAAGTGATGCGAGAGCTGTCCATCTTCCAACCAGCACACCCCTAGACATTGACACTGCATCGGAGTCAAGCCGAGATCCGCAGGATAGTCGAAGGTCAGCTGAAGCCCTACTCAGGCTGCAAGCCATGGCAGGAATCTCGGAAGAACAAGGCTCAGACACGGACACCCCTAGAGTGTATAATGACAGAGATCTACTAGAC


>D10_AY923210_Kampala.UGA_00
GTCAGTTCCACATTAGCATCTGAACTCGGTATCACTGCCGAGGATGCAAGGCTTGTTTCAGAGATTGCAATGCATACTACTGAGGACAGGATCAGTAGAGCGGTTGGACCCAGACAAGCCCAGGTGTCATTTCTACACGGTGATCAAAGTGAGAATGAGCTACCAGGATTGGGAAGCAAGGAAGATAGGAGGGTCAAACAGAGTC-GAGGAGAAGCCATGGAGAGCCACAGAGAAACCGGGTCCGGTAGAACAAGTGATGCGAGAGCTGTCCATCTTCCAACCAGCACACCCCTAGACATTGACACTGCATCGGAGTCAAGCCGAGATCCGCAGGATAGTCGAAGGTCAGCTGAAGCCCTACTCAGGCTGCAAGCCATGGCAGGAATCTCGGAAGAACAAGGCTCAGACACGGACACCCCTAGAGTGTATAATGACAGAGATCTACTAGAC


>D10_AY923209_Kampala.UGA_00
GTCAGTTCCACATTAGCATCTGAACTCGGTATCACTGCCGAGGATGCAAGGCTTGTTTCAGAGATTGCAATGCATACTACTGAGGACAGGATCAGTAGAGCGGTTGGACCCAGACAAGCCCAGGTGTCATTTCTACACGGTGATCAAAGTGAGAATGAGCTACCAGGATTGGGAAGCAAGGAAGATAGGAGGGTCAAACAGAGTC-GAGGAGAAGCCATGGAGAGCCACAGAGAAACCGGGTCCGGTAGAACAAGTGATGCGAGAGCTGTCCATCTTCCAACCAGCACACCCCTAGACATTGACACTGCATCGGAGTCAAGCCGAGATCCGCAGGATAGTCGAAGGTCAGCTGAAGCCCTACTCAGGCTGCAAGCCATGGCAGGAATCTCGGAAGAACAAGGCTCAGACATGGACACCCCTAGAGTGTATAATGACAGAGATCTACTAGAC


>D10_AY923208_Kampala.UGA_00
GTCAGTTCCACATTAGCATCTGAACTCGGTATCACTGCCGAGGATGCAAGGCTTGTTTCAGAGATTGCAATGCATACTACTGAGGACAGGATCAGTAGAGCGGTTGGACCCAGACAAGCCCAGGTGTCATTTCTACACGGTGATCAAAGTGAGAATGAGCTACCAGGATTGGGAAGCAAGGAAGATAGGAGGGTCAAACAGAGTC-GAGGAGAAGCCATGGAGAGCCACAGAGAAACCGGGTCCGGTAGAACAAGTGATGCGAGAGCTGTCCATCTTCCAACCAGCACACCCCTAGACATTGACACTGCATCGGAGTCAAGCCGAGATCCGCAGGATAGTCGAAGGTCAGCTGAAGCCCTACTCAGGCTGCAAGCCATGGCAGGAATCTCGGAAGAACAAGGCTCAGACATGGACACCCCTAGAGTGTATAATGACAGAGATCTACTAGAC


>D10_AY923207_Kampala.UGA_00
GTCAGTTCCACATTAGCATCTGAACTCGGTATCACTGCCGAGGATGCAAGGCTTGTTTCAGAGATTGCAATGCATACTACTGAGGACAGGATCAGTAGAGCGGTTGGACCCAGACAAGCCCAGGTGTCATTTCTACACGGTGATCAAAGTGAGAATGAGCTACCAGGATTGGGAAGCAAGGAAGATAGGAGGGTCAAACAGAGTC-GAGGAGAAGCCATGGAGAGCCACAGAGAAACCGGGTCCGGTAGAACAAGTGATGCGAGAGCTGTCCATCTTCCAACCAGCACACCCCTAGACATTGACACTGCATCGGAGTCAAGCCGAGATCCGCAGGATAGTCGAAGGTCAGCTGAAGCCCTACTCAGGCTGCAAGCCATGGCAGGAATCTCGGAAGAACAAGGCTCAGACACGGACACCCCTAGAGTGTATAATGACAGAGATCTACTAGAC


>D10_AY923206_Kampala.UGA_00
GTCAGTTCCACATTAGCATCTGAACTCGGTATCACTGCCGAGGATGCAAGGCTTGTTTCAGAGATTGCAATGCATACTACTGAGGACAGGATCAGTAGAGCGGTTGGACCCAGACAAGCCCAGGTGTCATTTCTACACGGTGATCAAAGTGAGAATGAGCTACCAGGATTGGGAAGCAAGGAAGATAGGAGGGTCAAACAGAGTC-GAGGAGAAGCCATGGAGAGCCACAGAGAAACCGGGTCCGGTAGAACAAGTGATGCGAGAGCTGTCCATCTTCCAACCAGCACACCCCTAGACATTGACACTGCATCGGAGTCAAGCCGAGATCCGCAGGATAGTCGAAGGTCAGCTGAAGCCCTACTCAGGCTGCAAGCCATGGCAGGAATCTCGGAAGAACAAGGCTCAGACACGGACACCCCTAGAGTGTATAATGACAGAGATCTACTAGAC


>D10_AY923205_Kampala.UGA_00
GTCAGTTCCACATTAGCATCTGAACTCGGTATCACTGCCGAGGATGCAAGGCTTGTTTCAGAGATTGCAATGCATACTACTGAGGACAGGATCAGTAGAGCGGTTGGACCCAGACAAGCCCAGGTGTCATTTCTACACGGTGATCAAAGTGAGAATGAGCTACCAGGATTGGGAAGCAAGGAAGATAGGAGGGTCAAACAGAGTC-GAGGAGAAGCCATGGAGAGCCACAGAGAAACCGGGTCCGGTAGAACAAGTGATGCGAGAGCTGTCCATCTTCCAACCAGCACACCCCTAGACATTGACACTGCATCGGAGTCAAGCCGAGATCCGCAGGATAGTCGAAGGTCAGCTGAAGCCCTACTCAGGCTGCAAGCCATGGCAGGAATCTCGGAAGAACAAGGCTCAGACACGGACACCCCTAGAGTGTATAATGACAGAGATCTACTAGAC


>D10_AY923204_Kampala.UGA_00
GTCAGTTCCACATTAGCATCTGAACTCGGTATCACTGCCGAGGATGCAAGGCTTGTTTCAGAGATTGCAATGCATACTACTGAGGACAGGATCAGTAGAGCGGTTGGACCCAGACAAGCCCAGGTGTCATTTCTACACGGTGATCAAAGTGAGAATGAGCTACCAGGATTGGGAAGCAAGGAAGATAGGAGGGTCAAACAGAGTC-GAGGAGAAGCCATGGAGAGCCACAGAGAAACCGGGTCCGGTAGAACAAGTGATGCGAGAGCTGTCCATCTTCCAACCAGCACACCCCTAGACATTGACACTGCATCGGAGTCAAGCCGAGATCCGCAGGATAGTCGAAGGTCAGCTGAAGCCCTACTCAGGCTGCAAGCCATGGCAGGAATCTCGGAAGAACAAGGCTCAGACACGGATACCCCTAGAGTGTATAATGACAGAGATCTACTAGAC


>D10_AY923203_Kampala.UGA_01
GTCAGTTCCACATTAGCATCTGAACTCGGTATCACTGCCGAGGATGCAAGGCTTGTTTCAGAGATTGCAATGCATACTACTGAGGACAGGATCAGTAGAGCGGTTGGACCCAGACAAGCCCAGGTGTCATTTCTACACGGTGATCAAAGTGAGAATGAGCTACCAGGATTGGGAAGCAAGGAAGATAGGAGGGTCAAACAGAGTC-GAGGAGAAGCCATGGAGAGCCACAGAGAAACCGGGTCCGGTAGAACAAGTGATGCGAGAGCTGTCCATCTTCCAACCAGCACACCCCTAGACATTGACACTGCATCGGAGTCAAGCCGAGATCCGCAGGATAGTCGAAGGTCAGCTGAAGCCCTACTCAGGCTGCAAGCCATGGCAGGAATCTCGGAAGAACAAGGCTCAGACACGGATACCCCTAGAGTGTATAATGACAGAGATCTACTAGAC


>D10_AY923202_Kampala.UGA_01
GTCAGTTCCACATTAGCATCTGAACTCGGTATCACTGCCGAGGATGCAAGGCTTGTTTCAGAGATTGCAATGCATACTACTGAGGACAGGATCAGTAGAGCGGTTGGACCCAGACAAGCCCAGGTGTCATTTCTACACGGTGATCAAAGTGAGAATGAGCTACCAGGATTGGGAAGCAAGGAAGATAGGAGGGTCAAACAGAGTC-GAGGAGAAGCCATGGAGAGCCACAGAGAAACCGGGTCCGGTAGAACAAGTGATGCGAGAGCTGTCCATCTTCCAACCAGCACACCCCTAGACATTGACACTGCATCGGAGTCAAGCCGAGATCCGCAGGATAGTCGAAGGTCAGCTGAAGCCCTACTCAGGCTGCAAGCCATGGCAGGAATCTCGGAAGAACAAGGCTCAGACACGGATACCCCTAGAGTGTATAATGACAGAGATCTACTAGAC


>D10_AY923201_Kampala.UGA_01
GTCAGTTCCACATTAGCATCTGAACTCGGTATCACTGCCGAGGATGCAAGGCTTGTTTCAGAGATTGCAATGCATACTACTGAGGACAGGATCAGTAGAGCGGTTGGACCCAGACAAGCCCAGGTGTCATTTCTACACGGTGATCAAAGTGAGAATGAGCTACCAGGATTGGGAAGCAAGGAAGATAGGAGGGTCAAACAGAGTC-GAGGAGAAGCCATGGAGAGCCACAGAGAAACCGGGTCCGGTAGAACAAGTGATGCGAGAGCTGTCCATCTTCCAACCAGCACACCCCTAGACATTGACACTGCATCGGAGTCAAGCCGAGATCCGCAGGATAGTCGAAGGTCAGCTGAAGCCCTACTCAGGCTGCAAGCCATGGCAGGAATCTCGGAAGAACAAGGCTCAGACACGGATACCCCTAGAGTGTATAATGACAGAGATCTACTAGAC


>D10_AY923200_Lira.UGA_01
GTCAGTTCCACATTAGCATCTGAACTCGGTATCACTGCCGAGGATGCAAGGCTTGTTTCAGAGATTGCAATGCATACTACTGAGGACAGGATCAGTAGAGCGGTTGGACCCAGACAAGCCCAGGTGTCATTTCTACACGGTGATCAAAGTGAGAATGAGCTACCAGGATTGGGAAGCAAGGAAGATAGGAGGGTCAAACAGAGTC-GAGAAGAAGCTATGGAGAGCCACAGAGAAACCGGGTCCGGTAGAACAAGTGATGCGAGAGCTGTCCATCTTCCAACCAGCACACCCCTAGACATTGACACTGCATCGGAGTCAAGCCGAGATCCGCAGGACAGTCGAAGGTCAGCTGAAGCCCTACTCAGGCTGCAAGCCATGGCAGGAATCTCGGAAGAACAAGGCTCAGACACGGACACCCCTAGAGTGTACAATGACAGAGATCTACTAGAC


>D10_AY923199_Kampala.UGA_01
GTCAGTTCCACATTAGCATCTGAACTCGGTATCACTGCCGAGGATGCAAGGCTTGTTTCAGAGATTGCAATGCATACTACTGAGGACAGGATCAGTAGAGCGGTTGGACCCAGACAAGCCCAGGTGTCATTTCTACACGGTGATCAAAGTGAGAATGAGCTACCAGGATTGGGAAGCAAGGAAGATAGGAGGGTCAAACAGAGTC-GAGGAGAAGCCATGGAGAGCCACAGAGAAACCGGGTCCGGTAGAACAAGTGATGCGAGAGCTGTCCATCTTCCAACCAGCACACCCCTAGACATTGACACTGCATCGGAGTCAAGCCGAGATCCGCAGGATAGTCGAAGGTCAGCTGAAGCCCTACTCAGGCTGCAAGCCATGGCAGGAATCTCGGAAGAACAAGGCTCAGACACGGATACCCCTAGAGTGTATAATGACAGAGATCTACTAGAC


>D10_AY923198_Kampala.UGA_01
GTCAGTTCCACATTAGCATCTGAACTCGGTATCACTGCCGAGGATGCAAGGCTTGTTTCAGAGATTGCAATGCATACTACTGAGGACAGGATCAGTAGAGCGGTTGGACCCAGACAAGCCCAGGTGTCATTTCTACACGGTGATCAAAGTGAGAATGAGCTACCAGGATTGGGAAGCAAGGAAGATAGGAGGGTCAAACAGAGTC-GAGGAGAAGCCATGGAGAGCCACAGAGAAACCGGGTCCGGTAGAACAAGTGATGCGAGAGCTGTCCATCTTCCAACCAGCACACCCCTAGACATTGACACTGCATCGGAGTCAAGCCGAGATCCGCAGGATAGTCGAAGGTCAGCTGAAGCCCTACTCAGGCTGCAAGCCATGGCAGGAATCTCGGAAGAACAAGGCTCAGACACGGATACCCCTAGAGTGTATAATGACAGAGATCTACTAGAC


>D10_AY923197_Mpigi.UGA_01
GTCAGTTCCACATTAGCATCTGAACTCGGTATCACTGCCGAGGATGCAAGGCTTGTTTCAGAGATTGCAATGCATACTACTGAGGACAGGATCAGTAGAGCGGTTGGACCCAGACAAGCCCAGGTGTCATTTCTACACGGTGATCAAAGTGAGAATGAGCTACCAGGATTGGGAAGCAAGGAAGATAGGAGGGTCAAACAGAGTC-GAGGAGAAGCCATGGAGAGCCACAGAGAAACCGGGTCCGGTAGAACAAGTGATGCGAGAGCTGTCCATCTTCCAACCAGCACACCCCTAGACATTGACACTGCATCGGAGTCAAGCCGAGATCCGCAGGATAGTCGAAGGTCAGCTGAAGCCCTACTCAGGCTGCAAGCCATGGCAGGAATCTCGGAAGAACAAGGCTCAGACACGGACACCCCTAGAGTGTATAATGACAGAAGTCTACTAGAC


>D10_AY923196_Mpigi.UGA_01
GTCAGTTCCACATTAGCATCTGAACTCGGTATCACTGCCGAGGATGCAAGGCTTGTTTCAGAGATTGCAATGCATACTACTGAGGACAGGATCAGTAGAGCGGTTGGACCCAGACAAGCCCAGGTGTCATTTCTACACGGTGATCAAAGTGAGAATGAGCTACCAGGATTGGGAAGCAAGGAAGATAGGAGGGTCAAACAGAGTC-GAGGAGAAGCCATGGAGAGCCACAGAGAAACCGGGTCCGGTAGAACAAGTGATGCGAGAGCTGTCCATCTTCCAACCAGCACACCCCTAGACATTGACACTGCATCGGAGTCAAGCCGAGATCCGCAGGATAGTCGAAGGTCAGCTGAAGCCCTACTCAGGCTGCAAGCCATGGCAGGAATCTCGGAAGAACAAGGCTCAGACACGGACACCCCTAGAGTGTATAATGACAGAGATCTACTAGAC


>D10_AY923195_Mpigi.UGA_01
GTCAGTTCCACATTAGCATCTGAACTCGGTATCACTGCCGAGGATGCAAGGCTTGTTTCAGAGATTGCAATGCATACTACTGAGGACAGGATCAGTAGAGCGGTTGGACCCAGACAAGCCCAGGTGTCATTTCTACACGGTGATCAAAGTGAGAATGAGCTACCAGGATTGGGAAGCAAGGAAGATAGGAGGGTCAAACAGAGTC-GAGGAGAAGCCATGGAGAGCCACAGAGAAACCGGGTCCGGTAGAACAAGTGATGCGAGAGCTGTCCATCTTCCAACCAGCACACCCCTAGACATTGACACTGCATCGGAGTCAAGCCGAGATCCGCAGGATAGTCGAAGGTCAGCTGAAGCCCTACTCAGGCTGCAAGCCATGGCAGGAATCTCGGAAGAACAAGGCTCAGACACGGACACCCCTAGAGTGTATAATGACAGAGATCTACTAGAC


>D10_AY923194_Kampala.UGA_01
GTCAGTTCCACATTAGCATCTGAACTCGGTATCACTGCCGAGGATGCAAGGCTTGTTTCAGAGATTGCAATGCATACTACTGAGGACAGGATCAGTAGAGCGGTTGGACCCAGACAAGCCCAGGTGTCATTTCTACACGGTGATCAAAGTGAGAATGAGCTACCAGGATTGGGAAGCAAGGAAGATAGGAGGGTCAAACAGAGTC-GAGGAGAAGCCATGGAGAGCCACAGAGAAACCGGGTCCGGTAGAACAAGTGATGCGAGAGCTGTCCATCTTCCAACCAGCACACCCCTAGACATTGACACTGCATCGGAGTCAAGCCGAGATCCGCAGGATAGTCGAAGGTCAGCTGAAGCCCTACTCAGGCTGCAAGCCATGGCAGGAATCTCGGAAGAACAAGGCTCAGACACGGATACCCCTAGAGTGTATAATGACAGAGATCTACTAGAC


>D10_AY923193_Wakiso.UGA_01
GTCAGTTCCACATTAGCATCTGAACTCGGTATCACTGCCGAGGATGCAAGGCTTGTTTCAGAGATTGCAATGCATACTACTGAGGACAGGATCAGTAGAGCGGTTGGACCCAGACAAGCCCAGGTGTCATTTCTACACGGTGATCAAAGTGAGAATGAGCTACCAGGATTGGGAAGCAAGGAAGATAGGAGGGTCAAACAGAGTC-GAGGAGAAGCCATGGAGAGCCACAGAGAAACCGGGTCCGGTAGAACAAGTGATGCGAGAGCTGTCCATCTTCCAACCAGCACACCCCTAGACATTGACACTGCATCGGAGTCAAGCCGAGATCCGCAGGATAGTCGAAGGTCAGCTGAAGCCCTACTCAGGCTGCAAGCCATGGCAGGAATCTCGGAAGAACAAGGCTCAGACACGGACACCCCTAGAGTGTATAATGACAGAGATCTACTAGAC


>D10_AY923192_Jinja.UGA_02
GTCAGTTCCACATTAGCATCTGAACTCGGTATCACTGCCGAGGATGCAAGGCTTGTTTCAGAGATTGCAATGCATACTACTGAGGACAGGATCAGTAGAGCGGTTGGACCCAGACAAGCCCAGGTGTCATTTCTACACGGTGATCAAAGTGAGAATGAGCTACCAGGATTGGGAGGCAAGGAAGATAGGAGGGTCAAACAGAGTC-GAGGAGAAGCCATGGAGAGCCACAGAGAAACCGGGTCCAGCAGAACAAGTGATGTGAGAGCTGTCCATCTTCCAACCAGCACACCCCTAGACATTGACACTGCATCGGAGTCAAGTCGAGATCCGCAGGACAGTCGAAGGTCAGCTGAAGCCCTACTCAGGCTGCAAGCCATGGCAGGAATCTCGGAAGAACAAGGCTCAGACACGGACACCCCTAGAGTGTACAATGACAGAGATCTACTAGAC


>D10_AY923191_Kampala.UGA_01
GTCAGTTCCACATTAGCATCTGAACTCGGTATCACTGCCGAGGATGCAAGGCTTGTTTCAGAGATTGCAATGCATACTACTGAGGACAGGATCAGTAGAGCGGTTGGACCCAGACAAGCCCAGGTGTCATTTCTACACGGTGATCAAAGTGAGAATGAGCTACCAGGATTGGGAAGCAAGGAAGATAGGAGGGTCAAACAGAGTC-GAGGAGAAGCCATGGAGAGCCACAGAGAAACCGGGTCCGGTAGAACAAGTGATGCGAGAGCTGTCCATCTTCCAACCAGCACACCCCTAGACATTGACACTGCATCGGAGTCAAGCCGAGATCCGCAGGATAGTCGAAGGTCAGCTGAAGCCCTACTCAGGCTGCAAGCCATGGCAGGAATCTCGGAAGAACAAGGCTCAGACACGGACACCCCTAGAGTGTATAATGACAGAGATCTACTAGAC


>D10_AY923190_Kampala.UGA_01
GTCAGTTCCACATTAGCATCTGAACTCGGTATCACTGCCGAGGATGCAAGGCTTGTTTCAGAGATTGCAATGCATACTACTGAGGACAGGATCAGTAGAGCGGTTGGACCCAGACAAGCCCAGGTGTCATTTCTACACGGTGATCAAAGTGAGAATGAGCTACCAGGATTGGGAGGCAAGGAAGATAGGAGGGTCAAACAGAGTC-GAGGAGAAGCCATGGAGAGCCACAGAGAAACCGGGTCCAGCAGAACAAGTGATATGAGAGCTGTCCATCTTCCAACCAGCACACCCCTAGACATTGACACTGCATCGGAGTCAAGCCGAGATCCGCAGGACAGTCGAAGGTCAGCTGAAGCCCTACTCAGGCTGCAAGCCATGGCAGGAATCTCGGAAGAACAAGGCTCAGACACGGACACCCCTAGAGTGTACAATGACAGAGATCTACTAGAC


>D10_AY923189_Kampala.UGA_00
GTCAGTTCCACATTAGCATCTGAACTCGGTATCACTGCCGAGGATGCAAGGCTTGTTTCAGAGATTGCAATGCATACTACTGAGGACAGGATCAGTAGAGCGGTTGGACCCAGACAAGCCCAGGTGTCATTTCTACACGGTGATCAAAGTGAGAATGAGCTACCAGGATTGGGAGGCAAGGAAGATAGGAGGGTCAAACAGAGTC-GAGGAGAAGCCATGGAGAGCCACAGAGAAACCGGGTCCAGCAGAACAAGTGATGTGAGAGCTGTCCATCTTCCAACCAGCACACCCCTAGACATTGACACTGCATCGGAGTCAAGTCGAGATCCGCAGGACAGTCGAAGGTCAGCTGAAGCCCTACTCAGGCTGCAAGCCATGGCAGGAATCTCGGAAGAACAAGGCTCAGACACGGACACCCCTAGAGTGTACAATGACAGAGATCTACTAGAC


>D10_AY923188_Kampala.UGA_00
GTCAGTTCCACATTAGCATCTGAACTCGGTATCACTGCCGAGGATGCAAGGCTTGTTTCAGAGATTGCAATGCATACTACTGAGGACAGGATCAGTAGAGCGGTTGGACCCAGACAAGCCCAGGTGTCATTTCTACACGGTGATCAAAGTGAGAATGAGCTACCAGGATTGGGAAGCAAGGAAGATAGGAGGGTCAAACAGAGTC-GAGGAGAAGCCATGGAGAGCCACAGAGAAACCGGGTCCGGTAGAACAAGCGATGCGAGAGCTGTCCATCCTCCAACCAGCACACCCCTAGACATTGACACTGCATCGGAGTCAAGCCGAGATCCGCAGGATAGTCGAAGGTCAGCTGAAGCCCTACTCAGGCTGCAAGCCATGGCAGGAATCTCGGAAGAACAAGGCTCAGACACGGACACCCCTAGAGTGTATAATGACAGAGATCTACTAGAC


>D10_AY923187_Kampala.UGA_00
GTCAGTTCCACATTAGCATCTGAACTCGGTATCACTGCCGAGGATGCAAGGCTTGTTTCAGAGATTGCAATGCATACTACTGAGGACAGGATCAGTAGAGCGGTTGGACCCAGACAAGCCCAGGTGTCATTTCTACACGGTGATCAAAGTGAGAATGAGCTACCAGGATTGGGAAGCAAGGAAGATAGGAGGGTCAAACAGAGTC-GAGGAGAAGCCATGGAGAGCCACAGAGAAACTGGGTCCGGTAGAACAAGTGATGCGAGAGCTGTCCATCTTCCAACCAGCACACCCCTAGACATTGACACTGCATCGGAGTCAAGCCGAGATCCGCAGGATAGTCGAAGGTCAGCTGAAGCCCTACTCAGGCTGCAAGCCATGGCAGGAATCTCGGAAGAACAAGGCTCAGACATGGACACCCCTAGAGTGTATAATGACAGAGATCTACTAGAC


>D10_AY923186_Kampala.UGA_00
GTCAGTTCCACATTAGCATCTGAACTCGGTATCACTGCCGAGGATGCAAGGCTTGTTTCAGAGATTGCAATGCATACTACTGAGGACAGGATCAGTAGAGCGGTTGGACCCAGACAAGCCCAGGTGTCATTTCTACACGGTGATCAAAGTGAGAATGAGCTACCAGGATTGGGAAGCAAGGAAGATAGGAGGGTCAAACAGAGTC-GAGGAGAAGCCATGGAGAGCCACAGAGAAACCGGGTCCGGTAGAACAAGTGATGCGAGAGCTGTCCATCTTCCAACCAGCACACCCCTAGACATTGACACTGCATCGGAGTCAAGCCGAGATCCGCAGGATAGTCGAAGGTCAGCTGAAGCCCTACTCAGGCTGCAAGCCATGGCAGGAATCTCGGAAGAACAAGGCTCAGACACGGACACCCCTAGAGTGTATAATGACAGAGATCTACTAGAC


>D10_AY923185_Kampala.UGA_00
GTCAGTTCCACATTAGCATCTGAACTCGGTATCACTGCCGAGGATGCAAGGCTTGTTTCAGAGATTGCAATGCATACTACTGAGGACAGGATCAGTAGAGCGGTTGGACCCAGACAAGCCCAGGTGTCATTTCTACACGGTGATCAAAGTGAGAATGAGCTACCAGGATTGGGAAGCAAGGAAGATAGGAGGGTCAAACAGAGTC-GAGGAGAAGCCATGGAGAGCCACAGAGAAACCGGGTCCGGTAGAACAAGTGATGCGAGAGCTGTCCATCTTCCAACCAGCACACCCCTAGACATTGACACTGCATCGGAGTCAAGCCGAGATCCGCAGGATAGTCGAAGGTCAGCTGAAGCCCTACTCAGGCTGCAAGCCATGGCAGGAATCTCGGAAGAACAAGGCTCAGACACGGATACCCCTAGAGTGTATAATGACAGAGATCTACTAGAC


>A_AY873981_PUNE.IND_96
GTCAGTTCCACATTGGCATCTGAACTCGGTATCACTGCCGAGGATGCAAGGCTTGTTTCAGAGATTGCAATGCATACTACTGAGGACAAGATCAGTAGAGCGGTTGGACCCAGACAAGCCCAAGTATCATTTCTACACGGTGATCAAAGTGAGAATGAGCTACCGAGATTGGGGGGCAAGGAAGATAGGAGGGTCAAACAGAGTC-GAGGAGAAGCCAGGGAGAGCTACAGAGAAACCGGGCCCAGCAGAGCAAGTGATGCGAGAGCTGCCCATCTTCCAACCGGCACACCCCTAGACATTGACACTGCATCGGAGTCCAGCCAAGATCCGCAGGACAGTCGAAGGTCAGCTGACGCCCTGCTTAGGCTGCAAGCCATGGCAGGAATCTCGGAAGAACAAGGCTCAGACACGGACACCCCTATAGTGTACAATGACAGAAATCTTCTAGAC


>D4_AY873980_PUNE.IND_98-2
GTCAGTTCCACATTGGCATCTGAACTCGGTATCACTGCCGAGGATGCAAGGCTTGTTTCAGAAATTGCAATGCATACTACTGAGGACAGGATCAGTAGAGCGGTCGGACCCAGACAAGCCCAAGTGTCATTTATACACGGTGATCAAAGTGAAAATGAGCTACCAGGATTGGGGGGCAAGGAAGATAGGAGGGTCAAACAGAGTC-GGGGAGAAGCCAGGGAGAGCTACAGAGAAACCGGATCCAGTAGAGCAAGTGATGCGAGAGCTGCCCATCTTCCAATCAGCACATCCCTAGACATTGACACTGCATCAGAGTCAGGTCAAGATCCGCAGGACAGTCGAAGGTCAGCTGACGCCCTGCTCAGGTTGCAGGCCATGGCAGGAATCTTGGAAGAACAAGGCTCAGATACGGACATCTCTAGGGTGTACAATGACAAAGATCTTCTAGAC


>D4_AY873979_PUNE.IND_98-1
GTCAGTTCCACATTGGCATCTGAACTCGGTATCACTGCCGAGGATGCAAGGCTTGTTTCAGAAATTGCAATGCATACTACTGAGGACAGGATCAGTAGAGCGGTCGGACCCAGACAAGCCCAAGTGTCATTTATACACGGTGATCAAAGTGAAAATGAGCTACCAGGATTGGGGGGCAAGGAAGATAGGAGGGTCAAACAGAGTC-GGGGAGAAGCCAGGGAGAGCTACAGAGAAACCGGATCCAGTAGAGCAAGTGATGCGAGAGCTGCCCATCTTCCAATCAGCACATCCCTAGACATTGACACTGCATCAGAGTCAGGTCAAGATCCGCAGGACAGTCGAAGGTCAGCTGACGCCCTGCTCAGGTTGCAGGCCATGGCAGGAATCTTGGAAGAACAAGGCTCAGATACGGACATCTCTAGGGTGTACAATGACAAAGATCTTCTAGAC


>D8_AY873978_PUNE.IND_97
---------------------------------------------------------TCAGAGATTGCAATGCATACTACTGAGGACAGGACCAGTAGAGCAGTTGGACCCAGACAAGCTCAAGTGTCATTTCTACACGGTGATCAAAGTGAGAATGAGCTACCAGGATTGGGGGGCAAGGAAGATAGGAGGGTCAGACAGAGTC-GGGGAGAAGCCAGGGAGAGCAACAGAGAAACCGGGTCCAGCAGATTAAGTGATGCGAGAGCTGCCCATCTTCCAACCAGCACACCCCTAGACATTGACACTGCATCGGAGTCAGGCCAAGATCCGCAGGACAGTCGAAGGTCAGCTGACGCCCTGCTCAGGCTGCAAGCCATGGCAGGAATCCTGGAGGAACAAGGCTCAGACACGGACACCCCTAGGGTGTACAATGACAGAGATCTTCTAGAC


>D4_AY873977_PUNE.IND_97
GTCAGTTCCACATTGGCATCTGAACTCGGTATCACTGCCGAGGATGCAAGGCTTGTTTCAGAAATTGCAATGCATACTACTGAGGACAGGATCAGTAGAGCGGTCGGACCCAGACAAGCCCAAGTGTCATTTATACACGGTGATCAAAGTGAAAATGAGCTACCAGGATTGGGGGGCAAGGAAGATAGGAGGGTCAAACAGAGTC-GGGGAGAAGCCAGGGAGAGCTACAGAGAAACCGGATCCAGTAGAGCAAGTGATGCGAGAGCTGCCCATCTTCCAATCAGCACATCCCTAGACATTGACACTGCATCAGAGTCAGGTCAAGATCCGCAGGACAGTCGAAGGTCAGCTGACGCCCTGCTCAGGTTGCAGGCCATGGCAGGAATCTTGGAAGAACAAGGCTCAGATACGGACATCTCTAGGGTGTACAATGACAAAGATCTTCTAGAC


>A_AY873976_PUNE.IND_97
GTCAGTTCCACATTGGCATCTGAACTCGGTATCACTGCCGAGGATGCAAGGCTTGTTTCAGAGATTGCAATGCATACTACTGAGGACAAGATCAGTAGAGCGGTTGGACCCAGACAAGCCCAAGTATCATTTCTACACGGTGATCAAAGTGAGAATGAGCTACCGAGATTGGGGGGCAAGGAAGATAGGAGGGTCAAACAGAGTC-GAGGAGAAGCCAGGGAGAGCTACAGAGAAACCGGGCCCAGCAGAGCAAGTGATGCGAGAGCTGCCCATCTTCCAACCGGCACACCCCTAGACATTGACACTGCATCGGAGTCCAGCCAAGATCCGCAGGACAGTCGAAGGTCAGCTGACGCCCTGCTTAGGCTGCAAGCCATGGCAGGAATCTCGGAAGAACAAGGCTCAGACACGGACACCCCTATAGTGTACAATGACAGAAATCTTCTAGAC


>D8_AY873975_PUNE.IND_97
GTCAGTTCCACATTGGCATCTGAACTCGGTATCACTGCCGAGGATGCAAGGCTTGTTTCAGAGATTGCAATGCATACTACTGAGGACAGGACCAGTAGAGCAGTTGGACCCAGACAAGCTCAAGTGTCATTTCTACACGGTGATCAAAGTGAGAATGAGCTACCAGGATTGGGGGGCAAGGAAGATAGGAGGGTCAGACAGAGTC-GGGGAGAAGCCGGGGAGAGCAACAGAGAAACCGGGTCCAGCAGATTAAGTGATGCGAGAGCTGCCCATCTTCTAACCAGCACACCCCTAGACATTGACACTGCATCGGAGTCAGGCCAAGACCCGCAGGACAGTCGAAGGTCAGCTGACGCCCTGCTCAGGCTGCAAGCCATGGCAGGAATCCTGGAAGAACAAGGCTCAGACACGGACACCCCCAGGGTGTACAATGACAGAGATCTTCTAGAC


>D8_AY873974_PUNE.IND_97
GTCAGTTCCACATTGGCATCTGAACTCGGTATCACTGCCGAGGATGCAAGGCTTGTTTCAGAGATTGCAATGCATACTACTGAGGACAGGACCAGTAGAGCAGTTGGACCCAGACAAGCTCAAGTGTCATTTCTACACGGTGATCAAAGTGAGAATGAGCTACCAGGATTGGGGGGCAAGGAAGATAGGAGGGTCAGACAGAGTC-GGGGAGAAGCCAGGGAGAGCAACAGAGAAACCGGGTCCAGCAGATTAAGTGATGCGAGAGCTGCCCATCTTCCAACCAGCACACCCCTAGACATTGACACTGCATCGGAGTCAGGCCAAGATCCGCAGGACAGTCGAAGGTCAGCTGACGCCCTGCTCAGGCTGCAAGCCATGGCAGGAATCCTGGAGGAACAAGGCTCAGACACGGACACCCCTAGGGTGTACAATGACAGAGATCTTCTAGAC


>D4_AY873973_PUNE.IND_97
GTCAGTTCCACATTGGCATCTGAACTCGGTATCACTGCCGAGGATGCAAGGCTTGTTTCAGAGATTGCAATGCATACTACTGAGGACAGGATCAGTAGAGCGGTCGGACCCAGACAAGCCCAAGTGTCATTTATACACGGTGATCAAAGTGAAAATGAGCTACCAGGATTGGGGGGCAAGGAAGATAGGAGGGTCAAACAGAGTC-GGGGAGAAGCCAGGGAGAGCTACAGAGAAACCGGATCCAGTAGAGCAAGTGATGCGAGAGCTGCCCATCTTCCAATCAGCACATCCCTAGACATTGACACTGCATCAGAGTCAGGCCAAGATCCGCAGGACAGTCGAAGGTCAGCTGACGCCCTGCTCAGGTTGCAGGCCATGGCAGGAATCTTGGAAGAACAAGGCTCAGATACGGACATCTCTAGGGTGTACAATGACAAAGATCTTCTAGAC


>D4_AY873972_PUNE.IND_97
GTCAGTTCCACATTGGCATCTGAACTCGGTATCACTGCCGAGGATGCAAGGCTTGTTTCAGAGATTGCAATGCATACTACTGAGGACAGGATCAGTAGAGCGGTCGGACCCAGACAAGCCCAAGTGTCATTTATACACGGTGATCAAAGTGAAAATGAGCTACCAGGATTGGGGGGCAAGGAAGATAGGAGGGTCAAACAGAGTC-GGGGAGAAGCCAGGGAGAGCTACAGAGAAACCGGATCCAGTAGAGCAAGTGATGCGAGAGCTGCCCATCTTCCAATCAGCACATCCCTAGACATTGACACTGCATCAGAGTCAGGCCAAGATCCGCAGGACAGTCGAAGGTCAGCTGACGCCCTGCTCAGGTTGCAGGCCATGGCAGGAATCTTGGAAGAACAAGGCTCAGATACGGACATCTCTAGGGTGTACAATGACAAAGATCTTCTAGAC


>D4_AY873971_PUNE.IND_97
GTCAGTTCCACATTGGCATCTGAACTCGGTATCACTGCCGAGGATGCAAGGCTTGTTTCAGAAATTGCAATGCATACTACTGAGGACAGGATCAGTAGAGCGGTCGGACCCAGACAAGCCCAAGTGTCATTTATACACGGTGATCAAAGTGAAAATGAGCTACCAGGATTGGGGGGCAAGGAAGATAGGAGGGTCAAACAGAGTC-GGGGAGAAGCCAGGGAGAGCTACAGAGAAACCGGATCCAGTAGAGCAAGTGATGCGAGAGCTGCCCATCTTCCAATCAGCACATCCCTAGACATTGACACTGCATCAGAGTCAGGTCAAGATCCGCAGGACAGTCGAAGGTCAGCTGACGCCCTGCTCAGGTTGCAGGCCATGGCAGGAATCTTGGAAGAACAAGGCTCAGATACGGACATCTCTAGGGTGTACAATGACAAAGATCTTCTAGAC


>B3_AY551557_Murcia.SPA_03
GTCAGTTCCACATTGGCATCTGAACTCGGTATCACTGCCGAGGATGCAAGGCTTGTTTCAGAGATTGCAATGCATACTACTGAGGACAGGATCAGTAGAGCAGTTGGACCCAGACAAGCCCAAGTGTCATTTCTACACGGTGATCAAAGTGAGAATGAGCTGCCGAGATTGGGGGGCAAGGAGGACAGGAGGGTCAAACAGAGCC-GAGGAGAAGCCGGGGAGAGCCACAGAGAAACCGGGCCCAGCAGAGCAAGTGATGCAAGAGCTGCCCATCCTCCAACCGGCACACCCCTAGACATTGACACTGCATCGGAGTTCAGCCAAGACCCGCAGGACAGTCGAAGGTCAGCCGATGCCTTGCTTAGGCTGCAAGCCATGGCAGGAATCTCGGAAGAACAAGACTCAGACACGGACACCCCTAGAGTGTACAATGATAGAGACCTTCTAGAC


>B3_AY551556_Murcia.SPA_03
GTCAGTTCCACATTGGCATCTGAACTCGGTATCACTGCCGAGGATGCAAGGCTTGTTTCAGAGATTGCAATGCATACTACTGAGGACAGGATCAGTAGAGCAGTTGGACCCAGACAAGCCCAAGTGTCATTTCTACACGGTGATCAAAGTGAGAATGAGCTGCCGAGATTGGGGGGCAAGGAGGACAGGAGGGTCAAACAGAGCC-GAGGAGAAGCCGGGGAGAGCCACAGAGAAACCGGGCCCAGCAGAGCAAGTGATGCAAGAGCTGCCCATCCTCCAACCGGCACACCCCTAGACATTGACACTGCATCGGAGTTCAGCCAAGACCCGCAGGACAGTCGAAGGTCAGCCGATGCCTTGCTTAGGCTGCAAGCCATGGCAGGAATCTCGGAAGAACAAGACTCAGACACGGACACCCCTAGAGTGTACAATGATAGAGACCTTCTAGAC


>B3_AY551555_Murcia.SPA_03
GTCAGTTCCACATTGGCATCTGAACTCGGTATCACTGCCGAGGATGCAAGGCTTGTTTCAGAGATTGCAATGCATACTACTGAGGACAGGATCAGTAGAGCAGTTGGACCCAGACAAGCCCAAGTGTCATTTCTACACGGTGATCAAAGTGAGAATGAGCTGCCGAGATTGGGGGGCAAGGAGGACAGGAGGGTCAAACAGAGCC-GAGGAGAAGCCGGGGAGAGCCACAGAGAAACCGGGCCCAGCAGAGCAAGTGATGCAAGAGCTGCCCATCCTCCAACCGGCACACCCCTAGACATTGACACTGCATCGGAGTTCAGCCAAGACCCGCAGGACAGTCGAAGGTCAGCCGATGCCTTGCTTAGGCTGCAAGCCATGGCAGGAATCTCGGAAGAACAAGACTCAGACACGGACACCCCTAGAGTGTACAATGATAGAGACCTTCTAGAC


>B3_AY551554_Almeria.SPA_03
GTCAGTTCCACATTGGCATCTGAACTCGGTATCACTGCCGAGGATGCAAGGCTTGTTTCAGAGATTGCAATGCATACTACTGAGGACAGGATCAGTAGAGCAGTTGGACCCAGACAAGCCCAAGTGTCATTTCTACACGGTGATCAAAGTGAGAATGAGCTGCCGAGATTGGGGGGCAAGGAGGACAGGAGGGTCAAACAGAGCC-GAGGAGAAGCCGGGGAGAGCCACAGAGAAACCGGGCCCAGCAGAGCAAGTGATGCGAGAGCTGCCCATCCTCCAACCGGCACACCCCTAGACATTGACACTGCATCGGAGTTCAGCCAAGACCCGCAGGACAGTCGAAGGTCAGCCGATGCCTTGCTTAGGCTGCAAGCCATGGCAGGAATCTCGGAAGAACAAGACTCAGACACGGACACCCCTAGAGTGTACAATGATAGAGACCTTCTAGAC


>B3_AY551553_Granada.SPA_03
GTCAGTTCCACATTGGCATCTGAACTCGGTATCACTGCCGAGGATGCAAGGCTTGTTTCAGAGATTGCAATGCATACTACTGAGGACAGGATCAGTAGAGCAGTTGGACCCAGACAAGCCCAAGTGTCATTTCTACACGGTGATCAAAGTGAGAATGAGCTGCCGAGATTGGGGGGCAAGGAGGACAGGAGGGTCAAACAGAGCC-GAGGAGAAGCCGGGGAGAGCCACAGAGAAACCGGGCCCAGCAGAGCAAGTGATGCGAGAGCTGCCCATCCTCCAACCGGCACACCCCTAGACATTGACACTGCATCGGAGTTCAGCCAAGACCCGCAGGACAGTCGAAGGTCAGCCGATGCCTTGCTTAGGCTGCAAGCCATGGCAGGAATCTCGGAAGAACAAGACTCAGACACGGACACCCCTAGAGTGTACAATGATAGAGACCTTCTAGAC


>B3_AY551552_Almeria.SPA_03
GTCAGTTCCACATTGGCATCTGAACTCGGTATCACTGCCGAGGATGCAAGGCTTGTTTCAGAGATTGCAATGCATACTACTGAGGACAGGATCAGTAGAGCAGTTGGACCCAGACAAGCCCAAGTGTCATTTCTACACGGTGATCAAAGTGAGAATGAGCTGCCGAGATTGGGGGGCAAGGAGGACAGGAGGGTCAAACAGAGCC-GAGGAGAAGCCGGGGAGAGCCACAGAGAAACCGGGCCCAGCAGAGCAAGTGATGCGAGAGCTGCCCATCCTCCAACCGGCACACCCCTAGACATTGACACTGCATCGGAGTTCAGCCAAGACCCGCAGGACAGTCGAAGGTCAGCCGATGCCTTGCTTAGGCTGCAAGCCATGGCAGGAATCTCGGAAGAACAAGACTCAGACACGGACACCCCTAGAGTGTACAATGATAGAGACCTTCTAGAC


>B3_AY551551_Almeria.SPA_03
GTCAGTTCCACATTGGCATCTGAACTCGGTATCACTGCCGAGGATGCAAGGCTTGTTTCAGAGATTGCAATGCATACTACTGAGGACAGGATCAGTAGAGCAGTTGGACCCAGACAAGCCCAAGTGTCATTTCTACACGGTGATCAAAGTGAGAATGAGCTGCCGAGATTGGGGGGCAAGGAGGACAGGAGGGTCAAACAGAGCC-GAGGAGAAGCCGGGGAGAGCCACAGAGAAACCGGGCCCAGCAGAGCAAGTGATGCGAGAGCTGCCCATCCTCCAACCGGCACACCCCTAGACATTGACACTGCATCGGAGTTCAGCCAAGACCCGCAGGACAGTCGAAGGTCAGCCGATGCCTTGCTTAGGCTGCAAGCCATGGCAGGAATCTCGGAAGAACAAGACTCAGACACGGACACCCCTAGAGTGTACAATGATAGAGACCTTCTAGAC


>B3_AY551550_Almeria.SPA_03
GTCAGTTCCACATTGGCATCTGAACTCGGTATCACTGCCGAGGATGCAAGGCTTGTTTCAGAGATTGCAATGCATACTACTGAGGACAGGATCAGTAGAGCAGTTGGACCCAGACAAGCCCAAGTGTCATTTCTACACGGTGATCAAAGTGAGAATGAGCTGCCGAGATTGGGGGGCAAGGAGGACAGGAGGGTCAAACAGAGCC-GAGGAGAAGCCGGGGAGAGCCACAGAGAAACCGGGCCCAGCAGAGCAAGTGATGCGAGAGCTGCCCATCCTCCAACCGGCACACCCCTAGACATTGACACTGCATCGGAGTTCAGCCAAGACCCGCAGGACAGTCGAAGGTCAGCCGATGCCTTGCTTAGGCTGCAAGCCATGGCAGGAATCTCGGAAGAACAAGACTCAGACACGGACACCCCTAGAGTGTACAATGATAGAGACCTTCTAGAC


>B3_AY551549_Almeria.SPA_03
GTCAGTTCCACATTGGCATCTGAACTCGGTATCACTGCCGAGGATGCAAGGCTTGTTTCAGAGATTGCAATGCATACTACTGAGGACAGGATCAGTAGAGCAGTTGGACCCAGACAAGCCCAAGTGTCATTTCTACACGGTGATCAAAGTGAGAATGAGCTGCCGAGATTGGGGGGCAAGGAGGACAGGAGGGTCAAACAGAGCC-GAGGAGAAGCCGGGGAGAGCCACAGAGAAACCGGGCCCAGCAGAGCAAGTGATGCGAGAGCTGCCCATCCTCCAACCGGCACACCCCTAGACATTGACACTGCATCGGAGTTCAGCCAAGACCCGCAGGACAGTCGAAGGTCAGCCGATGCCTTGCTTAGGCTGCAAGCCATGGCAGGAATCTCGGAAGAACAAGACTCAGACACGGACACCCCTAGAGTGTACAATGATAGAGACCTTCTAGAC


>B3_AY551548_Almeria.SPA_03
GTCAGTTCCACATTGGCATCTGAACTCGGTATCACTGCCGAGGATGCAAGGCTTGTTTCAGAGATTGCAATGCATACTACTGAGGACAGGATCAGTAGAGCAGTTGGACCCAGACAAGCCCAAGTGTCATTTCTACACGGTGATCAAAGTGAGAATGAGCTGCCGAGATTGGGGGGCAAGGAGGACAGGAGGGTCAAACAGAGCC-GAGGAGAAGCCGGGGAGAGCCACAGAGAAACCGGGCCCAGCAGAGCAAGTGATGCGAGAGCTGCCCATCCTCCAACCGGCACACCCCTAGACATTGACACTGCATCGGAGTTCAGCCAAGACCCGCAGGACAGTCGAAGGTCAGCCGATGCCTTGCTTAGGCTGCAAGCCATGGCAGGAATCTCGGAAGAACAAGACTCAGACACGGACACCCCTAGAGTGTACAATGATAGAGACCTTCTAGAC


>B3_AY551547_Almeria.SPA_03
GTCAGTTCCACATTGGCATCTGAACTCGGTATCACTGCCGAGGATGCAAGGCTTGTTTCAGAGATTGCAATGCATACTACTGAGGACAGGATCAGTAGAGCAGTTGGACCCAGACAAGCCCAAGTGTCATTTCTACACGGTGATCAAAGTGAGAATGAGCTGCCGAGATTGGGGGGCAAGGAGGACAGGAGGGTCAAACAGAGCC-GAGGAGAAGCCGGGGAGAGCCACAGAGAAACCGGGCCCAGCAGAGCAAGTGATGCGAGAGCTGCCCATCCTCCAACCGGCACACCCCTAGACATTGACACTGCATCGGAGTTCAGCCAAGACCCGCAGGACAGTCGAAGGTCAGCCGATGCCTTGCTTAGGCTGCAAGCCATGGCAGGAATCTCGGAAGAACAAGACTCAGACACGGACACCCCTAGAGTGTACAATGATAGAGACCTTCTAGAC


>B3_AY551546_Almeria.SPA_03
GTCAGTTCCACATTGGCATCTGAACTCGGTATCACTGCCGAGGATGCAAGGCTTGTTTCAGAGATTGCAATGCATACTACTGAGGACAGGATCAGTAGAGCAGTTGGACCCAGACAAGCCCAAGTGTCATTTCTACACGGTGATCAAAGTGAGAATGAGCTGCCGAGATTGGGGGGCAAGGAGGACAGGAGGGTCAAACAGAGCC-GAGGAGAAGCCGGGGAGAGCCACAGAGAAACCGGGCCCAGCAGAGCAAGTGATGCGAGAGCTGCCCATCCTCCAACCGGCACACCCCTAGACATTGACACTGCATCGGAGTTCAGCCAAGACCCGCAGGACAGTCGAAGGTCAGCCGATGCCTTGCTTAGGCTGCAAGCCATGGCAGGAATCTCGGAAGAACAAGACTCAGACACGGACACCCCTAGAGTGTACAATGATAGAGACCTTCTAGAC


>B3_AY551545_Almeria.SPA_03
GTCAGTTCCACATTGGCATCTGAACTCGGTATCACTGCCGAGGATGCAAGGCTTGTTTCAGAGATTGCAATGCATACTACTGAGGACAGGATCAGTAGAGCAGTTGGACCCAGACAAGCCCAAGTGTCATTTCTACACGGTGATCAAAGTGAGAATGAGCTGCCGAGATTGGGGGGCAAGGAGGACAGGAGGGTCAAACAGAGCC-GAGGAGAAGCCGGGGAGAGCCACAGAGAAACCGGGCCCAGCAGAGCAAGTGATGCGAGAGCTGCCCATCCTCCAACCGGCACACCCCTAGACATTGACACTGCATCGGAGTTCAGCCAAGACCCGCAGGACAGTCGAAGGTCAGCCGATGCCTTGCTTAGGCTGCAAGCCATGGCAGGAATCTCGGAAGAACAAGACTCAGACACGGACACCCCTAGAGTGTACAATGATAGAGACCTTCTAGAC


>B3_AY551544_Almeria.SPA_03
GTCAGTTCCACATTGGCATCTGAACTCGGTATCACTGCCGAGGATGCAAGGCTTGTTTCAGAGATTGCAATGCATACTACTGAGGACAGGATCAGTAGAGCAGTTGGACCCAGACAAGCCCAAGTGTCATTTCTACACGGTGATCAAAGTGAGAATGAGCTGCCGAGATTGGGGGGCAAGGAGGACAGGAGGGTCAAACAGAGCC-GAGGAGAAGCCGGGGAGAGCCACAGAGAAACCGGGCCCAGCAGAGCAAGTGATGCGAGAGCTGCCCATCCTCCAACCGGCACACCCCTAGACATTGACACTGCATCGGAGTTCAGCCAAGACCCGCAGGACAGTCGAAGGTCAGCCGATGCCTTGCTTAGGCTGCAAGCCATGGCAGGAATCTCGGAAGAACAAGACTCAGACACGGACACCCCTAGAGTGTACAATGATAGAGACCTTCTAGAC


>B3_AY551543_Almeria.SPA_03
GTCAGTTCCACATTGGCATCTGAACTCGGTATCACTGCCGAGGATGCAAGGCTTGTTTCAGAGATTGCAATGCATACTACTGAGGACAGGATCAGTAGAGCAGTTGGACCCAGACAAGCCCAAGTGTCATTTCTACACGGTGATCAAAGTGAGAATGAGCTGCCGAGATTGGGGGGCAAGGAGGACAGGAGGGTCAAACAGAGCC-GAGGAGAAGCCGGGGAGAGCCACAGAGAAACCGGGCCCAGCAGAGCAAGTGATGCGAGAGCTGCCCATCCTCCAACCGGCACACCCCTAGACATTGACACTGCATCGGAGTTCAGCCAAGACCCGCAGGACAGTCGAAGGTCAGCCGATGCCTTGCTTAGGCTGCAAGCCATGGCAGGAATCTCGGAAGAACAAGACTCAGACACGGACACCCCTAGAGTGTACAATGATAGAGACCTTCTAGAC


>B3_AY551542_Almeria.SPA_03
GTCAGTTCCACATTGGCATCTGAACTCGGTATCACTGCCGAGGATGCAAGGCTTGTTTCAGAGATTGCAATGCATACTACTGAGGACAGGATCAGTAGAGCAGTTGGACCCAGACAAGCCCAAGTGTCATTTCTACACGGTGATCAAAGTGAGAATGAGCTGCCGAGATTGGGGGGCAAGGAGGACAGGAGGGTCAAACAGAGCC-GAGGAGAAGCCGGGGAGAGCCACAGAGAAACCGGGCCCAGCAGAGCAAGTGATGCGAGAGCTGCCCATCCTCCAACCGGCACACCCCTAGACATTGACACTGCATCGGAGTTCAGCCAAGACCCGCAGGACAGTCGAAGGTCAGCCGATGCCTTGCTTAGGCTGCAAGCCATGGCAGGAATCTCGGAAGAACAAGACTCAGACACGGACACCCCTAGAGTGTACAATGATAGAGACCTTCTAGAC


>B3_AY551541_Murcia.SPA_03
GTCAGTTCCACATTGGCATCTGAACTCGGTATCACTGCCGAGGATGCAAGGCTTGTTTCAGAGATTGCAATGCATACTACTGAGGACAGGATCAGTAGAGCAGTTGGACCCAGACAAGCCCAAGTGTCATTTCTACACGGTGATCAAAGTGAGAATGAGCTGCCGAGATTGGGGGGCAAGGAGGACAGGAGGGTCAAACAGAGCC-GAGGAGAAGCCGGGGAGAGCCACAGAGAAACCGGGCCCAGCAGAGCAAGTGATGCGAGAGCTGCCCATCCTCCAACCGGCACACCCCTAGACATTGACACTGCATCGGAGTTCAGCCAAGACCCGCAGGACAGTCGAAGGTCAGCCGATGCCTTGCTTAGGCTGCAAGCCATGGCAGGAATCTCGGAAGAACAAGACTCAGACACGGACACCCCTAGAGTGTACAATGATAGAGACCTTCTAGAC


>B3_AY551540_Almeria.SPA_03
GTCAGTTCCACATTGGCATCTGAACTCGGTATCACTGCCGAGGATGCAAGGCTTGTTTCAGAGATTGCAATGCATACTACTGAGGACAGGATCAGTAGAGCAGTTGGACCCAGACAAGCCCAAGTGTCATTTCTACACGGTGATCAAAGTGAGAATGAGCTGCCGAGATTGGGGGGCAAGGAGGACAGGAGGGTCAAACAGAGCC-GAGGAGAAGCCGGGGAGAGCCACAGAGAAACCGGGCCCAGCAGAGCAAGTGATGCGAGAGCTGCCCATCCTCCAACCGGCACACCCCTAGACATTGACACTGCATCGGAGTTCAGCCAAGACCCGCAGGACAGTCGAAGGTCAGCCGATGCCTTGCTTAGGCTGCAAGCCATGGCAGGAATCTCGGAAGAACAAGACTCAGACACGGACACCCCTAGAGTGTACAATGATAGAGACCTTCTAGAC


>B3_AY551539_Almeria.SPA_03
GTCAGTTCCACATTGGCATCTGAACTCGGTATCACTGCCGAGGATGCAAGGCTTGTTTCAGAGATTGCAATGCATACTACTGAGGACAGGATCAGTAGAGCAGTTGGACCCAGACAAGCCCAAGTGTCATTTCTACACGGTGATCAAAGTGAGAATGAGCTGCCGAGATTGGGGGGCAAGGAGGACAGGAGGGTCAAACAGAGCC-GAGGAGAAGCCGGGGAGAGCCACAGAGAAACCGGGCCCAGCAGAGCAAGTGATGCGAGAGCTGCCCATCCTCCAACCGGCACACCCCTAGACATTGACACTGCATCGGAGTTCAGCCAAGACCCGCAGGACAGTCGAAGGTCAGCCGATGCCTTGCTTAGGCTGCAAGCCATGGCAGGAATCTCGGAAGAACAAGACTCAGACACGGACACCCCTAGAGTGTACAATGATAGAGACCTTCTAGAC


>B3_AY551538_Bata.EQG_01
GTCAGTTCCACATTGGCATCTGAACTCGGTATCACTGCCGAGGACGCAAGGCTTGTTTCAGAGATTGCAATGCATACTACTGAGGACAGGATCAGTAGAGCAGTTGGACCCAGACAAGCCCAAGTGTCATTTCTACACGGTGACCAAAGTGAGAATGAGCTGCCGAGATTGGGGGGCAAGGAGGACAGGAGGGTCAAACAGAGCC-GAGGAGAAGCCGGGGAGAGCCACAGAGAAACCGGGCCCAGCAGAGCAAGTGATGCGAGAGCTGCCCATCCTCCAACCGGCACACCCCTAGACATTGACACTGCATCGGAGTTCAGCCAAGATCCGCAGGACAGTCGAAGGTCAGCCGATGCCCTGCTTAGGCTGCAAGCCATGGCAGGAATCTCGGAAGAACAAGACTCAGACACGGACACCCCTAGAGTGTACAATGATAGAGACCTTCTAGAC


>B3_AY551537_Bata.EQG_01
GTCAGTTCCACATTGGCATCTGAACTCGGTATCACTGCCGAGGACGCAAGGCTTGTTTCAGAGATTGCAATGCATACTACTGAGGACAGGATCAGTAGAGCAGTTGGACCCAGACAAGCCCAAGTGTCATTTCTACACGGTGACCAAAGTGAGAATGAGCTGCCGAGATTGGGGGGCAAGGAGGACAGGAGGGTCAAACAGAGCC-GAGGAGAAGCCGGGGAGAGCCACAGAGAAACCGGGCCCAGCAGAGCAAGTGATGCGAGAGCTGCCCATCCTCCAACCGGCACACCCCTAGACATTGACACTGCATCGGAGTTCAGCCAAGATCCGCAGGACAGTCGAAGGTCAGCCGATGCCCTGCTTAGGCTGCAAGCCATGGCAGGAATCTCGGAAGAACAAGACTCAGACACGGACACCCCTAGAGTGTACAATGATAGAGACCTTCTAGAC


>B3_AY551536_Madrid.SPA_01
GTCAGTTCCACATTGGCATCTGAACTCGGTATCACTGCCGAGGACGCAAGGCTTGTTTCAGAGATTGCAATGCATACTACTGAGGACAGGATCAGTAGAGCAGTTGGACCCAGACAAGCCCAAGTGTCATTTCTACACGGTGACCAAAGTGAGAATGAGCTGCCGAGATTGGGGGGCAAGGAGGACAGGAGGGTCAAACAGAGCC-GAGGAGAAGCCGGGGAGAGCCACAGGGAAACCGGGCCCAGCAGAGCAAGTGATGCGAGAGCTGCCCATCCTCCAACCGGCACACCCCTAGACATTGACACTGCATCGGAGTTCAGCCAAGATCCGCAGGACAGTCGAAGGTCAGCCGATGCCCTGCTTAGGCTGCAAGCCATGGCAGGAATCTCGGAAGAACAAGACTCAGACACGGACACCCCTAGAGTGTACAATGATAGAGACCTTCTAGAC


>C2_AY551535_Madrid.SPA_03
GTCAGTTCCACATTAGCATCTGAACTCGGTATCACTGCCGAAGATGCAAGGCTTGTTTCAGAGATTGCAATGCATACTACAGAGGACAGGATCAGCAGAGCGGTTGGACCCAGACAATCCCAAGTGTCATTTCTACACGGTGATCAAAATGAAAGTGAGCTACCGAGATGGGGGGGTAAGGAAGATATGAGGGTCAAACAGAGTC-GGGGAGAAGCCAGGGAGAGCTACAGAGAAACCGGGCCCAGCAGAGCAAGTGACGCGAGAGCTGCCCATCCTCCAACCGACACACCTTTAGACATTGACACTGCATCGGAGTCTAGCCAAGATCCGCAGGACAGTCGAAGGTCAGCTGACGCTCTGCTCAGGCTGCAAGCCATGGCAGGAATCTCGGAAGAACAAGGCTCAGACACGGACACCCCTAGAGTGTACAATGACAGAGACCTCCTAGAC


>C2_AY551534_Madrid.SPA_02
GTCAGCTCCACATTAGCATCTGAACTCGGTATCACTGCCGAAGATGCAAGGCTTGTTTCAGAGATTGCAATGCATACTACAGAGGACAGGATCAGTAGAGCGGTTGGACCCAGACAATCCCAAGTGTCATTTCTACACGGTGATCAAAATGAAAGTGAGCTACCGAGATGGGGGGGTAAGGAAGATATGAGGGTCAAACAGAGTC-GGGGAGAAGCCAGAGAGAGCTACAGAGAAACCGGGCCCAGCAGAGCAAGTGACGCGAGAGCTGCCCATCCTCCAACCGACACACCTTTAGACATTGACACTGCATCGGAGTCTAGCCAAGATCCGCAGGACAGTCGAAGGTCAGCTGACGCTCTGCTCAGGCTGCAAGCCATGGCAGGAATCTCGGAAGAACAAGGCTCAGACACGGACACCCCTAGAGTGTACAATGACAGAGACCTCCTAGAC


>C2_AY551533_Granada.SPA_03
GTCAGTTCCACATTAGCATCTGAACTCGGTATCACTGCCGAAGATGCAAGGCTTGTTTCAGAGATTGCAATGCATACTACAGAGGACAGGATCAGTAGAGCGGTTGGACCCAGACAATCCCAAGTGTCATTTCTACACGGTGATCAAAATGAAAGTGAGCTACCGAGATGGGGGGGTAAGGAAGATATGAGGGTCAAACAGAGTC-GGGGAGAAGCCAGAGAGAGCTACAGAGAAACCGGGCCCAGCAGAGCAAGTGACGCGAGAGCTGCCCATCCTCCAACCGACACACCTTTAGACATTGACACTGCATCGGAGTCTAGCCAAGATCCGCAGGACAGTCGAAGGTCAGCTGACGCTCTGCTCAGGCTGCAAGCCATGGCAGGAATCTCGGAAGAACAAGGTTCAGACACGGACACCCCTAGAGTGTACAATGACAGAGACCTCCTAGAC


>C2_AY551532_Soria.SPA_92
GTCAGTTCCACATTAGCATCTGAGCTCGGTATCACTGCCGAAGATGCAAGGCTTGTTTCAGAGATTGCAATGCATACTACAGAGGACAGGATCAGTAGAGCGGTTGGACCCAGACAATCCCAAGTGTCATTTCTACACGGTGATCAAAATGAAAGTGAGCTACCGAGATGGGGGGGTAAGGAAGATATGAGGGTCAAACAGAGTC-GGGGAGAAGCCAGAGAGAGCTACAGAGAAACCGGGCCCAGCAGAGCAAGTGACGCGAGAGCTGCCCATCCTCCAACCGACACACCTTTAGACATTGACACTGCATCGGAGTCTAGCCAAGATCCGCAGGACAGTCGAAGGTCAGCTGACGCTCTGCTCAGGCTGCAAGCCATGGCAGGAATCTCGGAAGAACAAGGCTCAGACACGGACACCCCTAGAGTGTACAATGACAGAGACCTCCTAGAC


>C2_AY551531_Soria.SPA_92
GTCAGTTCCACATTAGCATCTGAGCTCGGTATCACTGCCGAAGATGCAAGGCTTGTTTCAGAGATTGCAATGCATACTACAGAGGACAGGATCAGTAGAGCGGTTGGACCCAGACAATCCCAAGTGTCATTTCTACACGGTGATCAAAATGAAAGTGAGCTACCGAGATGGGGGGGTAAGGAAGATATGAGGGTCAAACAGAGTC-GGGGAGAAGCCAGAGAGAGCTACAGAGAAACCGGGCCCAGCAGAGCAAGTGACGCGAGAGCTGCCCATCCTCCAACCGACACACCTTTAGACATTGACACTGCATCGGAGTCTAGCCAAGATCCGCAGGACAGTCGAAGGTCAGCTGACGCTCTGCTCAGGCTGCAAGCCATGGCAGGAATCTCGGAAGAACAAGGCTCAGACACGGACACCCCTAGAGTGTACAATGACAGAGACCTCCTAGAC


>D8_FJ719486_Tumkur.Ind_08
GTCAGTTCCACATTGGCATCTGAACTCGGTATCACTGCCGAGGATGCAAGGCTTGTTTCAGAGATTGCAATGCATACTACTGAGGACAGGACCAGTAGAGTAGTTGGACCCAGACAAGCTCAAGTGTCATTTCTACACGGTGATCAAAGTGAGAATGAGCTACCAGGATTGGGGGGCAAGGAAGATAAGAGGGTCAGGCAGAGTC-GGGGAGAAGCCAGGGAGAGTAACAGAGAAATCGGGTCCAGCAGATTAAGTGATGCGAGAGCTGCCCATCTTCCAACCAGCACACCCCTAGACATTGACACTGCATCGGAGTCAGGCCAAGATCCGCAGGACAGTCGAAGGTCAGCTGACGCCCTGCTCAGGCTGCAAGCCATGGCAGGAATCCTGGAAGAACAAGGCTCAGACACGGACACCCCCAGGGTGTACAATGACAGAGATCTTCTAGAC


>D8_FJ719485_Tumkur.Ind_08
GTCAGTTCCACATTGGCATCTGAACTCGGTATCACTGCCGAGGATGCAAGGCTTGTTTCAGAGATTGCAATGCATACTACTGAGGACAGGACCAGTAGAGTAGTTGGACCCAGACAAGCTCAAGTGTCATTTCTACACGGTGATCAAAGTGAGAATGAGCTACCAGGATTGGGGGGCAAGGAAGATAAGAGGGTCAGGCAGAGTC-GGGGAGAAGCCAGGGAGAGTAACAGAGAAATCGGGTCCAGCAGATTAAGTGATGCGAGAGCTGCCCATCTTCCAACCAGCACACCCCTAGACATTGACACTGCATCGGAGTCAGGCCAAGATCCGCAGGACAGTCGAAGGTCAGCTGACGCCCTGCTCAGGCTGCAAGCCATGGCAGGAATCCTGGAAGAACAAGGCTCAGACACGGACACCCCCAGGGTGTACAATGACAGAGATCTTCTAGAC


>D8_FJ719484_Tumkur.Ind_08
GTCAGTTCCACATTGGCATCTGAACTCGGTATCACTGCCGAGGATGCAAGGCTTGTTTCAGAGATTGCAATGCATACTACTGAGGACAGGACCAGTAGAGTAGTTGGACCCAGACAAGCTCAAGTGTCATTTCTACACGGTGATCAAAGTGAGAATGAGCTACCAGGATTGGGGGGCAAGGAAGATAAGAGGGTCAGGCAGAGTC-GGGGAGAAGCCAGGGAGAGTAACAGGGAAATCGGGTCCAGCAGATTAAGTGATGCGAGAGCTGCCCATCTTCCAACCAGCACACCCCTAGACATTGACACTGCATCGGAGTCAGGCCAAGATCCGCAGGACAGTCGAAGGTCAGCTGACGCCCTGCTCAGGCTGCAAGCCATGGCAGGAATCCTGGAAGAACAAGGCTCAGACACGGACACCCCCAGGGTGTACAATGACAGAGATCTTCTAGAC


>D8_GU306174_Pune.IND_09
GTCAGTTCCACATTGGCATCTGAACTCGGTATCACTGCCGAGGATGCAAGGCTTGTTTCAGAGATTGCAATGCATACTACTGAGGACAGGACCAGTAGAGCAGTTGGACCCAGACAAGCTCAAGTGTCGTTTCTACACGGTGATCAAAGTGAGAATGAGCTACCAGGATTGGGGGGCAAGGAAGATAGGAGGGTCAGGCAGAGTC-GGGTAGAAGCCAGGGAGAGTAATAGAGAAATCGGGTCCAGCAGATTAAGTGACGCGAGAGCTGCCCATCTTCCAACCAGCACACCCCTAGACATTGACACTGCATCGGAGTCAGGCCAAGATCCGCAGGACAGTCGAAGGTCAGCTGACGCCCTGCTCAGGCTGCAAGCTATGGCAGGAATCCTGGAAGAACAAGGCTCAGACACGGACACCCCCAGGGTGTACAATGACAGAGATCTTCTAGAC


>D8_GU306173_Pune.IND_09
GTCAGTTCCACATTGGCATCTGAACTCGGTATCACTGCCGAGGATGCAAGGCTTGTTTCAGAGATTGCAATGCATACTACTGAGGACAGGACCAGTAGAGCAGTTGGACCCAGACAAGCTCAAGTGTCGTTTCTACACGGTGATCAAAGTGAGAATGAGCTACCAGGATTGGGGGGCAAGGAAGATAGGAGGGTCAGGCAGAGTC-GGGTAGAAGCCAGGGAGAGTAATAGAGAAATCGGGTCCAGCAGATTAAGTGACGCGAGAGCTGCCCATCTTCCAACCAGCACACCCCTAGACATTGACACTGCATCGGAGTCAGGCCAAGATCCGCAGGACAGTCGAAGGTCAGCTGACGCCCTGCTCAGGCTGCAAGCTATGGCAGGAATCCTGGAAGAACAAGGCTCAGACACGGACACCCCCAGGGTGTACAATGACAGAGATCTTCTAGAC


>D8_GU306172_Imphal.IND_09
GTCAGTTCCACATTGGCATCTGAACTCGGTATCACTGCCGAGGATGCAAGGCTTGTTTCAGAGATTGCAATGCATACTACTGAGGACAGGACCAGTAGAGCAGTTGGACCCAGACAAGCTCAAGTGTCGTTTCTACACGGTGATCAAAGTGAGAATGAGCTACCAGGATTGGGGGGCAAGGAAGATAGGAGGGTCAGGCAGAGTC-GGGGAGAAGCCAGGGAGAGTAATAGAGAAATCGGGTCCAGCAGATTAAGTGACGCGAGAGCTGCCCATCTTCCGACCAGCACACCCCTAGACATTGACACTGCATCGGAGTCAGGCCAAGATCCGCAGGACAGTCGAAGGTCAGCTGACGCCCTGCTCAGGCTGCAAGCTATGGCAGGAATCCTGGAAGAACAAGGCTCAGACACGGACACCCCCAGGGTGTACAATGACAGAGATCTTCTAGAC


>D8_GU306171_Dimapur.IND_09
GTCAGTTCCACATTGGCATCTGAACTCGGTATCACCGCCGAGGATGCAAGGCTTGTTTCAGAGATTGCAATGCATACTACTGAGGACAGGACCAGTAGATCAGTTGGACCCAGACAAGCTCAAGTGTCATTTCTACACGGTGATCAAAGTGAGAATGAGCTACCAGGATTGGGAGGCAAGGAAGATAGGAGGGTCAGACAGAGTC-GGGGGGAAGCCAGGGAGAGCAACAGAGAAACCGGGTCTGGCAGATTAAGTGATGCGAGAGCTGCCCATCTTCCAACCAGCACACCCCCAGACATTGACACTGCATCGGAGTCAGGCCAAGATCTGCAGGACAGTCGAAGGTCAGCTGACGCCCTGCTCAGGCTGCAAGCCATGGCAGGGATCCTGGAAGAACAGGGCTCAGACACGGACACCACTAGGGTGTACAATGACAGAGATCTTCTAGAC


>D8_GU306170_Dimapur.IND_08
GTCAGTTCCACACTGGCATCTGAACTTGGTATCACTGCCGAGGATGCAAGGCTTGTTTCAGAGATTGCAATGCATACTACTGAGGACAGGACCAGCAGAGCAGTTGGACCCAGACAAGCTCAAGTGTCATTTCTACACGGTGATCAAAATGAGAATGAGCTACCAGGATTGGGGGGCAAGGAAGATAGGAGGGTCAGACAGAGCC-GGGGAGAGGCCAGGGAGAGCAACAGAGAAACCGGGTCCAGCAGATTAAGTGATGCGAGAGCTGCCCATCTTCCAACCAGCACACCCCTAGACATTGACACTGCATCGGAGTCAGGCCAAGATCCACAGGACAGTCGAAGGTCAGCTGACGCCCTGCTCAGGCTACAAGCCATGGCAGGAATCTTGGAAGAACAAGGCTCAGACACGGACGCCCCTAGGGTGTACAATGACAGAGATCTTCTAGAC


>D8_GU306169_Dimapur.IND_08
GTCAGTTCCACATTGGCATCTGAACTCGGTATCACTGCCGAGGATGCAAGGCTTGTTTCAGAGATTGCAATGCATACTACTGAGGACAGGACCAGTAGATCAGTTGGACCCAGACAATCTCAAGTGTCATTTCTACACGGTGATCAAAGTGAGAATGAGCTACCAGGATTGGGAGGCAAGGAAGATAGGAGGGTCAGACAGAGTC-GGGGAGAAGCCAGGGAGAGCAACAGAGAAACCGGGTCCGGCAGATTAAGTGATGCGAGAGCTGCCCATCTTCCAACCAGCACACCCCCAGACATTGACACTGCATCGGAGTCAGGCCAAGATCTGCAGGACAGTCGAAGGTCAGCTGACGCCCTGCTCAGGCTGCAAGCCATGGCAGGGATCCTGGAAGAACAGGGCTCAGACACGGACACCACTAGGGTGTACAATGACAGAGATCTTCTAGAC


>D8_FJ979797_KOPPAL.IND_07
GTCAGTTCCACATTGGCATCTGAACTCGGTATCACTGCCGAGGATGCAAGGCTTGTTTCAGAGATTGCAATGCATACTACTGAGGACAGGACCAGTAGAGCAGTTGGACCCAGACAAGCTCAAGTGTCGTTTCTACACGGTGATCAAAGTGAGAATGAGCTACCAGGATTGGGGGGCAAGGAAGATAGGAGGGTCAGGCAGAGTC-GGGGAGAAGCCAGGGAGAGTAATAGAGAAATCGGGTCCAGCAGATTAAGTGATGCGAGAGCTGCCCATCTTCCAACCAGCACACCCCTAGACATTGACACTGCATCGGAGTCAGGCCAAGATCCGCAGGACAGTCGAAGGTCAGCTGACGCCCTGCTCAGGCTGCAAGCTATGGCAGGAATCCTGGAAGAACAAGGCTCAGATACGGACACCCCCAGGGTGTACAATGACAGAGATCTTCTAGAC


>D8_FJ979796_GULBARGA.IND_07
GTCAGTTCCACATTGGCATCTGAACTCGGTATCACTGCCGAGGATGCAAGGCTTGTTTCAGAGATTGCAATGCATACTACTGAGGACAGGACCAGTAGATCAGTTGGACCCAGACAAGCCCAAGTGTCATTTCTACACGGTGATCAAAGTGAGAATGAGCTACCAGGATTGGGAGGCAAGGAAGATAGGAGGGTCAGACAAAGTC-GGGGAGAAGCCAGGGAGAGCAACAGAGAAACCGGGTCCAGCAGATTAAGTGATGCGAGAGCTGCCCATCTTCCAACCAGCACACCCCTAGACATTGACACTGCATCGGAGTCAGGCCAAGATCTGCAGGACAGTCGAAGGTCAGCTGACGCCCTGCTCAGGCTGCAAGCCATGGCAGGAATCCTGGAAGAACAGGGCTCAGACACAGACACCACCAGGGTGTACAATGACAGAGATCTTCTAGAC


>D8_FJ979795_KOPPAL.IND_07
GTCAGTTCCACATTGGCATCTGAACTCGGTATCACTGCCGAGGATGCAAGGCTTGTTTCAGAGATTGCAATGCATACTACTGAGGACAGGACCAGTAGAGCAGTTGGACCCAGACAAGCTCAAGTGTCGTTTCTACACGGTGATCAAAGTGAGAATGAGCTACCAGGATTGGGGGGCAAGGAAGATAGGAGGGTCAGGCAGAGTC-GGGGAGAAGCCAGGGAGAGTAATAGAGAAATCGGGTCCAGCAGATTAAGTGATGCGAGAGCTGCCCATCTTCCAACCAGCACACCCCTAGACATTGACACTGCATCGGAGTCAGGCCAAGATCCGCAGGACAGTCGAAGGTCAGCTGACGCCCTGCTCAGGCTGCAAGCTATGGCAGGAATCCTGGAAGAACAAGGCTCAGACACGGACACCCCCAGGGTGTACAATGACAGAGATCTTCTAGAC


>H1_DQ380233_Taipei.TWN_93
GTCAGTTCCACACTGGCATCTGAACTCGGTATCACAGCCGAGGATGCAAGGCTTGTTTCAGAGATTGCAATGCATACTACTGAGGACAGGACCAGCAGAGCAGTTGGACCCAGGCAAGCCCAAGTCTCATTTTTACACGGTGATCAAAGTGAGAATGAGCTACCGGGATTGGGGGGCAAGGAAGATAGAAGGGTCAAACAGAGTC-GAGGGGAAACCAGGGAGAACTCCAGAGAAACCGGGCCCAGCAGAGCAAGTGATGCGAGAGCCGCCCATCTCCCAACCAGCACACCCCCAGACATTGACACTGCATCGGAGTACAGCCAAGAACCACAGGACAGTCGAAGGTCAGCTGACGCCCTGCTCAGGCTGCAAGCCATGGCAGGGATCCTGGAAGAACAAGGCTCAGACACAGACACCCCTAGAGTGTACAACGATAGAGATCTTCTAGAC


>H1_DQ011613_Zhejiang.CHN_05
GTCAGTTCCACACTGGCATCTGAACTCGGTATCACAGCCGAGGATGCAAGGCTTGTTTCAGAGATTGCAATGCATACTACTGAGGACAGGACCAGTAGAGCAGTTGGACCCAGGCAAGCCCAAGTCTCATTTTTACACAGTGATCAAAGTGAGAATGAGCTACCGGGATTGGGGGGCAAGGAAGATAGAAGGGTCAAACAGAGTC-GAGGGGAAACCAGGGAGAACTCCAGAGACACCGGGCCCAGCAGAGCAAGTGATGCGAGAGCTGCCCATCTCCCAACCAGCACACCCCCAGACATTGACACTGCATCGGAGTACAGCCAAGAACCACAGGACAGTCGAAGGTCAGCTGACGCCCTGCTCAAGCTGCAAGCCATGGCAGGGATCCTAGAAGAACAAGGCTCAGACACGGACACCCCTAGAGTGTTCAACGACAGAGATCTTCTAGAC


>H1_DQ011612_Zhejiang.CHN_05
GTCAGTTCCACACTGGCATCTGAACTCGGTATCACAGCCGAGGATGCAAGGCTTGTTTCAGAGATTGCAATGCATACTACTGAGGACAGGACCAGTAGAGCAGTTGGACCCAGGCAAGCCCAAGTCTCATTTTTACACAGTGATCAAAGTGAGAATGAGCTACCGGGATTGGGGGGCAAGGAAGATAGAAGGGTCAAACAGAGTC-GAGGGGAAACCAGGGAGAACTCCAGAAAAACCGGGCCCAGCAGAGCAAGTGATGCGAGAGCTGCCCATCTCCCAACCAGCACACCCCCAGACATTGACACTGCATCGGAGTACAGCCAAGAACCACAGGACAGTCGAAGGTCAGCTGACGCCCTGCTCAAGCTGCAAGCCATGGCAGGGATCCTGGAAGAACAAGGCTCAGACACGGACACCCCTAGAGTGTTCAACGACAGAGATCTTCTAGAC


>D4_AY530193_Zagreb.CRO_03
GTCAGTTCCACATTGGCATCTGAACTCGGTATCACTGCCGAGGATGCAAGGCTTGTTTCAGAGATTGCAATGCATACTACTGAGGACAGGATCAGTAGAGCGGTTGGACCCAGACAAGCCCAAGTGTCATTTATACACGGTGATCAAAGTGAAAATGAGCTACCAGGATTGGGGAGCAAGGAAGATAGGAGGGTCAAACAGGGTC-GGGGGGAAGCCAGGGAGAGCTACAGAGAAACCGGATCCAGTAGAGCAAGTGATGCGAGAGCTGCCCATCTTCCAATCAGCACTCCCCTAGACATTGACACTGCATCAGAGTCAGGCCAAGATCCGCAGGACAGTCGAAGGTCAGCTGACGCCCTGCTCAGGTTGCAGGCCATGGCAGGAATCTTGGAAGAACAAGGCTCAGATACGGACATCTCTAGGGTGTACAATGACAGAGATCTTCTAGAC


>G3_AF353622_Vic.AU_99
GTCAGTTCCACATTGGCATCTGAACTCGGTATCACGGCCGAGGATGCAAGGCTTGTTTCAGAGATTGCAATGCATACTGCTGAGGACAGGACCAGTAGAGCGGTTGGACCCAGGCAAGCTCAAGTGTCATTTCTACACGGTGATCAAAGTGAGAATGAGCTACCGGGATTGGGAGGTAAGGAAGATAAGAAGGTCAAACAGAGTC-GAGGAGAAGCCAGGGAGAGCTATAGAGAAACCGGGCCCAGCAGAGCAAATGATGCGAGAGCTGCCCACCTTCCAACCGGCACACCCCTAGACATTGACACTGCATCGGAGTTCAGCCAAGACCCACAAGACAGTCGAAGGTCAGCTGACGCCCTGCTCAGGCTGCAAGCCATGGCAGGAATCTCGGAAGAACAAGGCTCAGACATGGACACCCCTAGAGTGTACAATGACAGAGATCTTCTAGAC


>D4_GU120181_Uvbridge.GBR_09
GTCAGCTCCACATTGGCATCTGAACTCGGTATCACTGCTGAGGATGCAAGGCTTGTTTCAGAGATTGCAATGCATACTACTGAGGACAGGATCAGTAGAGCGGTTGGACCCAGACAAGCCCAAGTGTCATTTATACACGGTGATCAAAGTGAGAATGAGCTACCAGGATTGGGGGGCAAGGAAGATAGGAGGGTCAAACAGAGTC-GGGGAGAGGCCAGGGAGAGCTACAGAGAAGCCGGGTCCAGCAGAGCAAGTGATGCGAGAGCTGTCCCTCTTCCGACCAGCACACCCCTAGACATTGACACTGCATCAGAGTCGGGCCAAGATCCGCAGGACAGTCGAAGGTCAGCTGACGCCCTGCTCAGGTTGCAGGCCATGGCAGGAATCCTGGAAGAACAAGGCTCAGACACGGACATCTCCAGGGTGTACAATGACAGAGATCTTCTAGAC


>B3_GU120180_Sheffield.GBR_09
GTCAGTTCCACATTGGCATCTGAACTCGGTATCACTGCCGAGGATGCAAGGCTTGTTTCAGAGATTGCAATGCATACTACTGAGGACAGGATCAGTAGAGCAGTTGGACCCAGACAAGCCCAAGTGTCATTTCTACACGGTGATCAAAGTGAGAATGAGCTGCCGAGATTGGGGAGCAAGGAGGACAGGAGGGTCAAACAGAGCC-GAGGAGAAGCCGGGGAGAGCCACAGAGAAACCGGGCCCAGCAGAGCAAGTGATGCGAGAGCCGCCCATCCTCCAACCGGCACACCCCTAGACATTGACACTGCATCGGAGTTCAGCCAAGATCCGCAGGACAGTCGAAGGTCAGCCGATGCTCTGCTTAGGCTGCAAGCCATGGCAGGAATCTCGGAAGAACAAGACTCAGACACGGACACCCCTAGAGTGTACAATGATAGAGACCTTCTAGAC


>D4_GU120179_London.GBR_09
GTCAGTTCCACATTGGCATCTGAACTCGGTATCACTGCCGAGGATGCAAGGCTTGTTTCAGAGATTGCAATGCATACTACTGAGGACAGGATCAGTAGAGCGGTTGGACCCAGACAAGCCCAAGTGTCATTTATACACGGTGATCAAAGTGAAAATGAGCTACCAGGATTGGGGGGCAGGGAAGATAGGAGGGTCAAACAGGGTC-GGGGGGAAGCCAGGGAGAGCTACAGAGAAACCGGATCCAGTAGAGCAAGTGATGCGAGAGCTGCCCATCTTCCAATCAGCACTCCCCTAGACGTTGACACTGCATCAGAGTCAGGCCAAGATCCGCAGGACAGTCGAAGGTCAGCTGACGCCCTGCTCAGGTTGCAGGCCATGGCAGGAATCTTGGAAGAACAAGGCTCAGATACAGACATCTCTCGGGTGTACAATGACAAAGATCTTCTAGAC


>D4_GU120178_Teeside.GBR_09
GTCAGTTCCACATTGGCATCTGAACTCGGTATCACTGCCGAGGATGCAAGGCTTGTTTCAGAGATTGCAATGCATACTACTGAGGACAGGATCAGTAGAGCGGTTGGACCTAGACAAGCCCAAGTGTCATTTATACACGGTGATCAAAGTGAAAATGAGCTACCAGGATTGGGGGGCAAGGAAGATAGGAGGGTCAAACAGGGTC-GGGGGGAAGCCAGGGAGAGCTACAGAGAAACCGGATCCAGTAGAGCAAGTGATGCGAGAGCTGCCCATCTTCCAATCAGCACTCCCCCAGACGTTGACACTGCATCAGAGTCAAGCCAAGATCCGCAGGACAGTCGAAGGTCAGCTGACGCCCTGCTCAGGTTGCAGGCCATGGCAGGAATCCTGGAAGAACAAGGCTCAGATACAGACATCTCTCGGGTGTACAATGACAAAGATCTTCTAGAC


>D9_GU120177_Tyne.GBR_09
GTCAGTTCCGCATTGGCATCTGAACTCGGTATCACTGCCGAGGATGCAAGGCTTGTTTCAGAGATTGCAATGCATACTACTGAGGACAGGATCAGTAGAGCAGTCGGACCCAGACAAGCCCAAGTGTCATTTCTACACGGTGATCAAAGTGAGAATGAGCTACCAGGACTGGGGGGGAAGGAGGACAGGAGGGTCAAACAGAGTA-GGGGAGAAGCAAGGGAGAGCTACAGAGAAACCGGATCCAGCAGAGCAAGTGATGCGAGAGCTGCCCATCTCCCAACCAGCACACCCCTAGACATTGACACTGCATCAGAGTCAGGCCAAGATCCGCAGGACAGTCGAAGGTCAGCTGACGCCCTGCTCAGACTGCAAGCCATGGCAGGAATCTTGGAAGAACAAGGCTCAGACACGGACACTCCCAAGGTGTACAATGACAGAGATCTTCTAGAC


>D8_EU812316_Bijnore.IND_06
GTCAGTTCCACATTGGCATCTGAACTTGGTATCACTGCCGAGGATGCAAGGCTTGTTTCAGAAATTGCAATGCATACTACTGAGGACAGGACCAGTAGATCAGTTGGACCCAGACAAGCTCAAGTGTCATTTCTACACGGTGATCAAAGTGAGAATGAGCTACCAGGATTGGGGGGCAAGGAAGACAGGAGGGTCAGACAGAGTC-GGGGAGAAGCCAGGGAGAGCAACAGAGAAACCGGGTCCAGCAGATTAAGTGATGCGAGAGCTGCCCATCTTCCAACCAGCACACCCATAGACATTGACACTGCATCGGAGTCAGGCCAAGATCTGCAGGACAGTCGAAGGTCAGCTGACGCCTTGCTCAGGCTGCAAGCCATGGCAGGAATCCTGGAAGAACAGGGCTCAGACACGGACCCCCCTAGGGTGTACAATGACAGAGATCTTCTAGAC


>D8_EU812315_Bijnore.IND_06
GTCAGTTCCACATTGGCATCTGAACTCGGTATCACTGCCGAGGATGCAAGGCTTGTTTCAGAGATTGCAATGCATACTACTGAGGACAGGACCAGTAGAGCAGTTGGACCCAGACAAGCTCAAGTGTCATTTCTACACGGTGATCAAAGTGAGAATGAGCTACCAGGATTGGGGGGCAAGGAAGATAGGAGGGTCAGACAGAGTC-GGGGAGAAGCCAGGGAGAGCAACAGAGAAACCGGGTCCAGCAGATTAAGTGATGCGAGAGCTGCCCATCTTCCAACCAGCACACCCCTAGACATTGACACTGCATCGGAGTCAGGCCAAGATCCGCAGGACAGTCGAAGGTCAGCTGACGCCCTGCTCAGGCTGCAAGCCATGGCAGGAATCCTGGAAGAACAAGGCTCAGACACGGACACCCCCAGGGTGTACAATGACAGAGATCTTCTAGAC


>D8_EU812314_Bijnore.IND_06
GTCAGTTCCACATTGGCATCTGAACTTGGTATCACTGCCGAGGATGCAAGGCTTGTTTCAGAAATTGCAATGCATACTACTGAGGACAGGACCAGTAGATCAGTTGGACCCAGACAAGCTCAAGTGTCATTTCTACACGGTGATCAAAGTGAGAATGAGCTACCAGGATTGGGGGGCAAGGAAGACAGGAGGGTCAGACAGAGTC-GGGGAGAAGCCAGGGAGAGCAACAGAGAAACCGGGTCCAGCAGATTAAGTGATGCGAGAGCTGCCCATCTTCCAACCAGCACACCCATAGACATTGACACTGCATCGGAGTCAGGCCAAGATCTGCAGGACAGTCGAAGGTCAGCTGACGCCTTGCTCAGGCTGCAAGCCATGGCAGGAATCCTGGAAGAACAGGGCTCAGACACGGACCCCCCTAGGGTGTACAATGACAGAGATCTTCTAGAC


>D4_EU812313_Bijnore.IND_06
GTCAGTTCCACATTGGCATCTGAACTCGGTATCACTGCCGAGGATGCAAGGCTTGTTTCAGAGATTGCAATGCATACTACTGAGGACAGGATCAGTAGAGCGGTTGGACCCAGACAAGCCCAAGTGTCATTTATACACGGTGATCAAAGTGAAAATGAGCTACCAGGATTGGGGGGCAAGGAAGACAGGAGGGTCAAACAGGGTC-GGGGGGAACCCAAGGAGAGCTACAGAGAAACCGGATCCAGTAGAGCAAGTGATGCGAGAGCTGCCCATCTTCCAATCAGCACAACCCTAGACATTGACACTGCATCAGAGTCAGGCCAAGATCCGCAGGACAGTCGAAGGTCAGCTGACGCCCTGCTCAGGTTGCAGGCCATGGCAGGAATCTTGGAAGAACAAGGCTCAGATACGGACATCTCTAGGGTGTACAATGACAAAGATCTTCTAGAC


>D4_EU812312_Bijnore.IND_06
GTCAGTTCCACATTGGCATCTGAACTCGGTATCACTGCCGAGGATGCAAGGCTTGTTTCAGAGATTGCAATGCATACTACTGAGGACAGGATCAGTAGAGCGGTTGGACCCAGACAAGCCCAAGTGTCATTTATACACGGTGATCAGAGTGAAAATGAGCTACCAGGATTGGGGGGCAAGGAAGATAGGAGGGTCAAACAGAGTC-GGGGGGAAGCCAGGGAGAGCTACAGAGAAACCGGATCCAGTAGAGCAAGTGATGCGAGAGCTGCCCATCTTCCAATCAGCACACCCCTAGACATTGACACTGCATCAGAGTCAGGCCAAGATCCGCAGGACAGTCGAAGGTCAGCTGATGCCCTGCTCAGGTTGCAGGCCATGGCAGGAATCCTGGAAGAACAAGGCTCAGATACGGACATCTCCAGGGTGTACAATGACAAAGATCTTCTAGAC


>D4_EU812311_Bijnore.IND_06
GTCAGTTCCACATTGGCATCTGAACTCGGTATCACTGCCGAGGATGCAAGGCTTGTTTCAGAGATTGCAATGCATACTACTGAGGACAGGATCAGTAGAGCGGTTGGACCCAGACAAGCCCAAGTGTCATTCATACACGGTGATCAAAGTGAAAATGAGCTACCAGGATTGGGGGGCAAGGAAGATAGGAGGGTCAAACAGGGTC-GGGGGGAAGCCAGGGAGAGCTACAGAGAAACCGGATCCAGTAGAGCAAGTGATGCGAGAGCTGCCCATCTTCCAATCAGCACTCCCCTAGACATTGACACTGCATCAGAGTCAGGCCAAGATCCGCAGGACAGTCGAAGGTCAGCTGACGCCTTGCTCAGGTTGCAGGCCATGGCAGGAATCTTGGAAGAACAAGGCTCAGATACGGACATCTCTAGGGTGTACAATGACAAAGATCTTCTAGAC


>D8_EU812310_Bijnore.IND_06
GTCAGTTCCACATTGGCATCTGAACTCGGTATCACTGCCGAGGATGCAAGGCTTGTTTCAGAGATTGCAATGCATACTACTGAGGACAGGACCAGTAGAGCAGTTGGACCCAGACAAGCTCAAGTGTCATTTCTACACGGTGATCAAAGTGAGAATGAGCTACCAGGATTGGGGGGCAAGGAAGATAGGAGGGTCAGACAGAGTC-GGGGAGAAGCCAGGGAGAGCAACAGAGAAACCGGGTCCAGCAGATTAAGTGATGCGAGAGCTGCCCATCTTCCAACCAGCACACCCCTAGACATTGACACTGCATCGGAGTCAGGCCAAGATCCGCAGGACAGTCGAAGGTCAGCTGACGCCCTGCTCAGGCTGCAAGCCATGGCAGGAATCCTGGAAGAACAAGGCTCAGACACGGACACCCCCAGGGTGTACAATGACAGAGATCTTCTAGAC


>D8_EU812309_Bijnore.IND_06
GTTAGTTCCACATTAGCATCTGAACTCGGTATCACTGCCGAGGATGCAAGGCTTGTTTCAGAGATTGCAATGCATACTACTGAGGACAGGACCAGTAGATCAGTTGGACCCAGACAAGCTCAAGTGTCATTTCTACACGGTGATCAAAGTGAGAATGAGCTACCAGGATTGGGGGGCAAGGAAGATAGGAGGGTCAGACAGAGTC-GGGGAGAAGCCAGGGAGAGCAACAGAGAAACCGGGTCCAGCAGATTAAGTGATGCGAGAGCTGCCCATCTTCCAACCGGCACACCCCTAGACATTGACACTGCATCGGAGTCAGGCCAAGATCTGCAGGACAGTCGAAGGTCAGCTGACGCCCTGCTCAGGCTGCAAGCCATGGCAGGAATCCTGGAAGAACAGGGCTCAGACACGGACACCACTAGGGTGTACAATGACAGAGATCTTCTAGAC


>D8_EU812308_Patna.IND_06
GTTAGTTCCACATTAGCATCTGAACTCGGTATCACTGCCGAGGATGCAAGGCTAGTTTCAGAGATTGCAATGCATACTACTGAGGACAGGACCAGTAGATCAGTTGGACCCAGACAAGCTCAAGTGTCATTTCTACACGGTGATCAAAGTGAGAATGAGCTACCAGGATTGGGGGGCAAGGAAGATAGGAGGGTCAGACAGAGTC-GGGGAGAAGCCAGGGAGAGCAACAGAGAAACCGGGTCCAGCAGATTAAGTGATGCGAGAGCTGCCCATCTTCCAACCGGCACACCCCTAGACATTGACACTGCATCGGAGTCAGGCCAAGATCTGCAGGACAGTCGAAGGTCAGCTGACGCCCTGCTCAGGCTGCAAGCCATGGCAGGAATCCTGGAAGAACAGGGCTCAGACACGGACACCACTAGGGTGTACAATGACAGAGATCTTCTAGAC


>D8_EU812307_Patna.IND_06
GTCAGTTCCACATTGGCATCTGAACTCGGTATCACTGCCGAGGATGCAAGGCTTGTTTCAGAGATTGCAATGCATACTACTGAGGACAGGACCGGTAGATCAGTTGGACCCAGACAATCTCAAGTGTCATTTCTACACGGTGATCAAAGTGAGAATGAGCTACCAGGATTGGGGGGCAAGGAAGATAGGAGGGTCAGACAGAGTC-GGGGAGAAGCTAGGGAGAGCAACAGAGAAACCGGGTCTAGCAGATTAAGTGATACGAGAGCTGCCCATCTTCCAACCAGCACACCCCTAGACATTGACACTGCATCGGAGTCAGGCCAAGATCTGCAGGACAGTCGAAGGTCAGCTGACGCCCTGCTCAGGCTGCAAGCCATGGCAGGAATCCTGGAAGAACAGGGCTCAGACACGGACACCACTAGGGTGTACAATGACAGAGATCTTCTAGAC


>D8_EU812306_Patna.IND_06
GTCAGTTCCACATTGGCATCTGAACTCGGTATCACTGCCGAGGATGCAAGGCTTGTTTCAGAGATTGCAATGCATACTACTGAGGACAGGACCGGTAGATCAGTTGGACCCAGACAATCTCAAGTGTCATTTCTACACGGTGATCAAAGTGAGAATGAGCTACCAGGATTGGGGGGCAAGGAAGATAGGAGGGTCAGACAGAGTC-GGGGAGAAGCTAGGGAGAGCAACAGAGAAACCGGGTCTAGCAGATTAAGTGATACGAGAGCTGCCCATCTTCCAACCAGCACACCCCTAGACATTGACACTGCATCGGAGTCAGGCCAAGATCTGCAGGACAGTCGAAGGTCAGCTGACGCCCTGCTCAGGCTGCAAGCCATGGCAGGAATCCTGGAAGAACAGGGCTCAGACACGGACACCACTAGGGTGTACAATGACAGAGATCTTCTAGAC


>D8_EU812304_Patna.IND_06
GTCAGTTCCACATTGGCATCTGAACTCGGTATCACTGCCGAGGATGCAAGGCTTGTTTCAGAGATTGCAATGCATACTACTGAGGACAGGACCGGTAGATCAGTTGGACCCAGACAATCTCAAGTGTCATTTCTACACGGTGATCAAAGTGAGAATGAGCTACCAGGATTGGGGGGCAAGGAAGATAGGAGGGTCAGACAGAGTC-GGGGAGAAGCCAGGGAGAGCAACAGAGAAACCGGGTCTAGCAGATTAAGTGATGCGAGAGCTGCCCATCTTCCAACCAGCACACCCCTAGACATTGACACTGCATCGGAGTCAGGCCAAGATCTGCAGGACAGTCGAAGGTCAGCTGACGCCCTGCTCAGGCTGCAAGCCATGGCAGGAATCCTGGAAGAACAGGGCTCAGACACGGACACCACTAGGGTGTACAATGACAGAGATCTTCTAGAC


>D8_EU812303_Patna.IND_05
GTCAGTTCCACATTGGCATCTGAACTCGGTATCACTGCCGAGGATGCAAGGCTTGTTTCAGAGATTGCAATGCATACTACTGAGGACAGGACCAGTAGATCAGTTGGACCCAGACAAGCTCAAGTGTCATTTCTACACGGTGATCAAAGTGAGAATGAGCTACCAGGATTGGGAGGCAAGGAAGATAGGAGGGTCAGACAAAGTC-GGGGAGAAGCCAGGGAGAGCAACAGAGAAACCGGGTCCAGCAGATTAAGTGATGCGAGAGCTGCCCATCTTCCAACCAGCACACCCCTAGACATTGACACTGCATCGGAGTCAGGCCAAGATCTGCAGGACAGTCGAAGGTCAGCTGACGCCCTGCTCAGGCTGCAAGCCATGGCAGGAATCCTGGAAGAACAGGGCTCAGACACGGACACCACCAGGGTGTACAATGACAGAGATCTTCTAGAC


>D8_EU812302_PortBlair.IND_06
GTTAGTTCCACATTAGCATCTGAACTCGGTATCACTGCCGAGGATGCAAGGCTTGTTTCAGAGATTGCAATGCATACTACTGAGGACAGGACCAGTAGATCAGTTGGACCCAGACAAGCTCAAGTGTCATTTCTACACGGTGATCAAAGTGAGAATGAGCTACCAGGATTGGGGGGCAAGGAAGATAGGAGGGTCAGACAGAGTC-GGGGAGAAGCCAGGGAGAGCAACAGAGAAACCGGGTCCAGCAGATTAAGTGATGCGAGAGCTGCCCATCTTCCAACCGGCACACCCCTAGACATTGACACTGCATCGGAGTCAGGCCAAGATCTGCAGGACAGTCGAAGGTCAGCTGACGCCCTGCTCAGGCTGCAAGCCATGGCAGGAATCCTGGAAGAACAGGGCTCAGACACGGACACCACTAGGGTGTACAATGACAGAGATCTTCTAGAC


>D8_EU812301_PortBlair.IND_06
GTTAGTTCCACATTAGCATCTGAACTCGGTATCACTGCCGAGGATGCAAGGCTTGTTTCAGAGATTGCAATGCATACTACTGAGGACAGGACCAGTAGATCAGTTGGACCCAGACAAGCTCAAGTGTCATTTCTACACGGTGATCAAAGTGAGAATGAGCTACCAGGATTGGGGGGCAAGGAAGATAGGAGGGTCAGACAGAGTC-GGGGAGAAGCCAGGGAGAGCAACAGAGAAACCGGGTCCAGCAGATTAAGTGATGCGAGAGCTGCCCATCTTCCAACCGGCACACCCCTAGACATTGACACTGCATCGGAGTCAGGCCAAGATCTGCAGGACAGTCGAAGGTCAGCTGACGCCCTGCTCAGGCTGCAAGCCATGGCAGGAATCCTGGAAGAACAGGGCTCAGACACGGACACCACTAGGGTGTACAATGACAGAGATCTTCTAGAC


>D8_EU812300_PortBlair.IND_06
GTTAGTTCCACATTAGCATCTGAACTCGGTATCACTGCCGAGGATGCAAGGCTTGTTTCAGAGATTGCAATGCATACTACTGAGGACAGGACCAGTAGATCAGTTGGACCCAGACAAGCTCAAGTGTCATTTCTACACGGTGATCAAAGTGAGAATGAGCTACCAGGATTGGGGGGCAAGGAAGATAGGAGGGTCAGACAGAGTC-GGGGAGAAGCCAGGGAGAGCAACAGAGAAACCGGGTCCAGCAGATTAAGTGATGCGAGAGCTGCCCATCTTCCAACCGGCACACCCCTAGACATTGACACTGCATCGGAGTCAGGCCAAGATCTGCAGGACAGTCGAAGGTCAGCTGACGCCCTGCTCAGGCTGCAAGCCATGGCAGGAATCCTGGAAGAACAGGGCTCAGACACGGACACCACTAGGGTGTACAATGACAGAGATCTTCTAGAC


>D8_EU812299_PortBlair.IND_06
GTTAGTTCCACATTAGCATCTGAACTCGGTATCACTGCCGAGGATGCAAGGCTTGTTTCAGAGATTGCAATGCATACTACTGAGGACAGGACCAGTAGATCAGTTGGACCCAGACAAGCTCAAGTGTCATTTCTACACGGTGATCAAAGTGAGAATGAGCTACCAGGATTGGGGGGCAAGGAAGATAGGAGGGTCAGACAGAGTC-GGGGAGAAGCCAGGGAGAGCAACAGAGAAACCGGGTCCAGCAGATTAAGTGATGCGAGAGCTGCCCATCTTCCAACCGGCACACCCCTAGACATTGACACTGCATCGGAGTCAGGCCAAGATCTGCAGGACAGTCGAAGGTCAGCTGACGCCCTGCTCAGGCTGCAAGCCATGGCAGGAATCCTGGAAGAACAGGGCTCAGACACGGACACCACTAGGGTGTACAATGACAGAGATCTTCTAGAC


>D8_EU812298_PortBlair.IND_06
GTTAGTTCCACATTAGCATCTGAACTCGGTATCACTGCCGAGGATGCAAGGCTTGTTTCAGAGATTGCAATGCATACTACTGAGGACAGGACCAGTAGATCAGTTGGACCCAGACAAGCTCAAGTGTCATTTCTACACGGTGATCAAAGTGAGAATGAGCTACCAGGATTGGGGGGCAAGGAAGATAGGAGGGTCAGACAGAGTC-GGGGAGAAGCCAGGGAGAGCAACAGAGAAACCGGGTCCAGCAGATTAAGTGATGCGAGAGCTGCCCATCTTCCAACCGGCACACCCCTAGACATTGACACTGCATCGGAGTCAGGCCAAGATCTGCAGGACAGTCGAAGGTCAGCTGACGCCCTGCTCAGGCTGCAAGCCATGGCAGGAATCCTGGAAGAACAGGGCTCAGACACGGACACCACTAGGGTGTACAATGACAGAGATCTTCTAGAC


>D8_EU812297_PortBlair.IND_06
GTTAGTTCCACATTAGCATCTGAACTCGGTATCACTGCCGAGGATGCAAGGCTTGTTTCAGAGATTGCAATGCATACTACTGAGGACAGGACCAGTAGATCAGTTGGACCCAGACAAGCTCAAGTGTCATTTCTACACGGTGATCAAAGTGAGAATGAGCTACCAGGATTGGGGGGCAAGGAAGATAGGAGGGTCAGACAGAGTC-GGGGAGAAGCCAGGGAGAGCAACAGAGAAACCGGGTCCAGCAGATTAAGTGATGCGAGAGCTGCCCATCTTCCAACCGGCACACCCCTAGACATTGACACTGCATCGGAGTCAGGCCAAGATCTGCAGGACAGTCGAAGGTCAGCTGACGCCCTGCTCAGGCTGCAAGCCATGGCAGGAATCCTGGAAGAACAGGGCTCAGACACGGACACCACTAGGGTGTACAATGACAGAGATCTTCTAGAC


>D8_EU812296_PortBlair.IND_06
GTTAGTTCCACATTAGCATCTGAACTCGGTATCACTGCCGAGGATGCAAGGCTTGTTTCAGAGATTGCAATGCATACTACTGAGGACAGGACCAGTAGATCAGTTGGACCCAGACAAGCTCAAGTGTCATTTCTACACGGTGATCAAAGTGAGAATGAGCTACCAGGATTGGGGGGCAAGGAAGATAGGAGGGTCAGACAGAGTC-GGGGAGAAGCCAGGGAGAGCAACAGAGAAACCGGGTCCAGCAGATTAAGTGATGCGAGAGCTGCCCATCTTCCAACCGGCACACCCCTAGACATTGACACTGCATCGGAGTCAGGCCAAGATCTGCAGGACAGTCGAAGGTCAGCTGACGCCCTGCTCAGGCTGCAAGCCATGGCAGGAATCCTGGAAGAACAGGGCTCAGACACGGACACCACTAGGGTGTACAATGACAGAGATCTTCTAGAC


>D8_EU812295_Agartala.IND_07
GTCAGTTCCACACTGGCATCTGAACTTGGTATCACTGCCGAGGATGCAAGGCTTGTTTCAGAGATTGCAATGCATACTACTGAGGACAGGACCAGCAGAGCAGTTGGACCCAGACAAGCTCAAGTGTCATTTCTACACGGTGATCAAAATGAGAATGAGCTACCAGGATTGGGGGGCAAGGAAGATAGGAGGGTCAGACAGAGTC-GGGGAGAGGCCAGGGAGAGCAACAGAGAAACCGGGTCCAGCAGATTAAGTGATGCGAGAGCTGCCCATCTTCCAACCAGCACACCCCTAGACATTGACACTGCATCGGAGTCAGGCCAAGATCCACAGGACAGTCGAAGGTCAGCTGACGCCCTGCTCAGGCTACAAGCCATGGCAGGAATCCTGGAAGAACAAGGCTCAGACACGGACACCCCTAGGGTGTACAATGACAGAGATCTTCTAGAC


>D4_EU812294_Arakkonam.IND_07
GTCAGTTCCACATTGGCATCTGAACTCGGTATCACTGCCGAGGATGCAAGGCTTGTTTCAGAGATTGCAATGCATACTACTGAGGACAGGATCAGTAGAGCGGTTGGACCCAGACAAGCCCAAGTGTCATTTATACACGGTGATCAAAGTGAAAATGAGCTACCAGGATTGGGGGGCAAGGAAGATAGGAGGGTCAAACAGGGTC-GGGGGGAAGCCAGGGAGAGCTACAGAGAAACCGGATCCAGTAGAGCAAGTGATGCGAGAGCTGCCCATCTTCCAATCAGCACTCCCCTAGACATTGACACTGCATCAGAGTCAGGCCAAGATCCGCAGGACAGTCGAAGGTCAGCTGACGCCCTGCTCAGGTTGCAGGCCATGGCAGGAATCTTGGAAGAACAAGGCTCAGATACAGACATCTCTCGGGTGTACAATGACAAAGATCTTCTAGAC


>D4_EU812293_Arakkonam.IND_07
GTCAGTTCCACATTGGCATCTGAACTCGGTATCACTGCCGAGGATGCAAGGCTTGTTTCAGAGATTGCAATGCATACTACTGAGGACAGGATCAGTAGAGCGGTTGGACCCAGACAAGCCCAAGTGTCATTTATACACGGTGATCAAAGTGAAAATGAGCTACCAGGATTGGGGGGCAAGGAAGATAGGAAGGTCAAACAGGGTC-GGGGGGAAGCCAGGGAGAGCTACAGAGAAACCGGATCCAGTAGAACAAGTGATGCGAGAGCTGCCCATCTTCCAATCAGCACTCCCCTAGACATTGACACTGCATCAGAGTCAGGCCAAGATCCGCAGGACAGTCGAAGGTCAGCTGACGCCCTGCTCAGGTTGCAGGCCATGGCAGGAATCTTGGAAGAACAAGGCTCAGATACAGACATCTCTCGGGTGTACAATGACAAAGATCTTCTAGAC


>D4_EU812292_Arakkonam.IND_07
GTCAGTTCCACATTGGCATCTGAACTCGGTATCACTGCCGAGGATGCAAGGCTTGTTTCAGAGATTGCAATGCATACTACTGAGGACAGGATCAGTAGAGCGGTTGGACCCAGACAAGCCCAAGTGTCATTTATACACGGTGATCAAAGTGAAAATGAGCTACCAGGATTGGGGGGCAAGGAAGATAGGAGGGTCAAACAGGGTC-GGGGGGAAGCCAGGGAGAGCTACAGAGAAACCGGATCCAGTAGAGCAAGTGATGCGAGAGCTGCCCATCTTCCAATCAGCACTCCCCTAGACATTGACACTGCATCAGAGTCAGGCCAAGATCCGCAGGACAGTCGAAGGTCAGCTGACGCCCTGCTCAGGTTGCAGGCCATGGCAGGAATCTTGGAAGAACAAGGCTCAGATACAGACATCTCTCGGGTGTACAATGACAAAGATCTTCTAGAC


>D4_EU812291_Arakkonam.IND_07
GTCAGTTCCACATTGGCATCTGAACTCGGTATCACTGCCGAGGATGCAAGGCTTGTTTCAGAGATTGCAATGCATACTACTGAGGACAGGATCAGTAGAGCGGTTGGACCCAGACAAGCCCAAGTGTCATTTATACACGGTGATCAAAGTGAAAATGAGCTACCAGGATTGGGGGGCAAGGAAGATAGGAAGGTCAAACAGGGTC-GGGGGGAAGCCAGGGAGAGCTACAGAGAAACCGGATCCAGTAGAACAAGTGATGCGAGAGCTGCCCATCTTCCAATCAGCACTCCCCTAGACATTGACACTGCATCAGAGTCAGGCCAAGATCCGCAGGACAGTCGAAGGTCAGCTGACGCCCTGCTCAGGTTGCAGGCCATGGCAGGAATCTTGGAAGAACAAGGCTCAGATACAGACATCTCTCGGGTGTACAATGACAAAGATCTTCTAGAC


>D8_EU812290_Mayurbhanj.IND_06
GTCAGTTCCACACTGGCATCTGAACTTGGCATCACTGCCGAGGATGCAAGGCTTGTTTCAGAGATTGCAATGCATACTACTGAGGACAGGACCAGCAGAGCAGTTGGACCCAGACAAGCTCAAGTGTCATTTCTACACGGTGATCAAAATGAGAGTGAGCTACCAGGATTGGGGGGCAAGGAAGATAGGAGGGTCAGACAGAGTC-GGGGAGAGGCCAGGGAGAGCAACAGAGAAACCGGGTCCAGCAGATTAAGTGATGCGAGAGATGCCCATCTTCCAACCAGCACACCCCTAGACATTGACACTGCATCGGAGTCAGGCCAAGATCCACAGGACAGTCGAAGGTCAGCTGACGCCCTGCTCAGGCTGCAAGCCATGGCAGGAATCTTGGAAGAACAAGGCTCAGACACGGACACCCCTAGGGTGTACAATGACAGAGATCTTTTAGAC


>D8_EU812289_Haridwar.IND_07
GTCAGTTCCACATTGGCATCTGAACTCGGTATCACTGCCGAGGATGCAAGGCTTGTTTCAGAGATTGCAATGCATACTACTGAGGACAGGACCGGTAGATCAGTTGGACCCAGACAAGCTCAAGTGTCATTTCTACACGGTGATCAAAGTGAGAATGAGCTACCAGGATTGGGGGGCAAGGAAGATAGGAGGGTCAGACAGAGTC-GGGGAGAAGCCAGGGAGAGCAACAGAGAAACCGGGTCCAGCAGATTAAGTGATGCGAGAGCTGCCCATCTTACAACCAGCACACCCCTAGACATTGACACTGCATCGGAGTCAGGCCAAGATCTGCAGGACAGTCGAAGGTCAGCTGATGCCCTGCTCAGGCTGCAAGCCATGGCAGGAATCCTGGAAGAACAGGGCTCAGACACAGACACCACTAGGGTGTACAATGACAGAGATCTTCTAGAC


>D8_EU812288_Warangal.IND_07
GTCAGTTCCACATTGGCATCTGAACTCGGTATCACTGCCGAGGATGCAAGGCTTGTTTCAGAGATTGCAATGCATACTACTGAGGACAGGACCAGTAGAGCAGTTGGACCCAGACAAGCTCAAGTGTCGTTTCTACACGGTGATCAAAGTGAGAATGAGCTACCAGGATTGGGGGGCAAGGAAGATAGGAGGGTCAGGCAGAGTC-GGGGAGAAGCCAGGGAGAGTAATAGAGAAATCGGGTCCAGCAGATTAAGTGATGCGAGAGCTGCCCATCTTCCAACCAGCACACCCCTAGACATTGACACCGCATCGGAGTCAGGCCAAGATCCGCAGGACAGTCGAAGGTCAGCTGACGCCCTGCTCAGGCTGCAAGCTATGGCAGGAATCCTGGAAGAACAAGGCTCAGACACGGACACCCCCAGGGTGTACAATGACAGAGATCTTCTAGAC


>D8_EU812287_Warangal.IND_07
GTCAGTTCCACATTGGCATCTGAACTCGGTATCACTGCCGAGGATGCAAGGCTTGTTTCAGAGATTGCAATGCATACTACTGAGGACAGGACCAGTAGAGCAGTTGGACCCAGACAAGCTCAAGTGTCATTTCTACACGGTGATCAAAGTGAGAATGAGCTACCAGGATTGGGGGGCAAGGAAGATAGGAGGGTCAGACAGAGTC-GGGGAGAAGCCAGGGAGAGCAACAGAGAAACCGGGTCCAGCAGATTAAGTGATGCGAGAGCTGCCCATCTTCCAACCAGCACACCCCTAGACATTGACACTGCATCGGAGTCAGGCCAAGATCCGCAGGACAGTCGAAGGTCAGCTGACGCCCTGCTCAGGCTGCAAGCCATGGCAGGAATCCTGGAAGAACAAGGCTCAGACACGGACACCCCCAGGGTGTACAATGACAGAGATCTTCTAGAC


>D8_EU812286_IND_06
GTCAGTTCCACATTGGCATCTGAACTCGGTATCACTGCCGAGGATGCAAGGCTTGTTTCAGAGATTGCAATGCATACTACTGAGGACAGGACCAGTAGAGCAGTTGGACCCAGACAAGCTCAAGTGTCGTTTCTACACGGTGATCAAAGTGAGAATGAGCTACCAGGATTAGGGGGCAAGGAAGATAGGAGGGTCAGGCAGAGTC-GGGGAGAAGCCAGGGAGAGTAATAGAGAAATCGGGTCCAGCAGATTAAGTGATGCTAGAGCTGCCCATCTTCCAACCAGCACACCCCTAGACATTGACACTGCATCGGAGTCAGGCCAAGATCCGCAGGACAGTCGAAGGTCAGCTGACGCCCTGCTCAGGCTGCAAGCTATGGCAGGAATCCTGGAAGAACAAGGCTCAGACACGGACACCCCCAGGGTGTACAACGACAGAGATCTTCTAGAC


>D8_EU812285_Kolar.IND_07
GTCAGTTCCACATTGGCATCTGAACTCGGTATCACTGCCGAGGATGCAAGGCTTGTTTCAGAGATTGCAATGCATACTACTGAGGACAGGACCAGTAGAGCAGTTGGACCCAGACAAGCTCAAGTGTCGTTTCTACACGGTGATCAAAGTGAGAATGAGCTACCAGGATTGGGGGGCAAGGAAGATAGGAGGGTCAGGCAGAGTC-GGGGAGAAGCCAGGGAGAGTAATAGAGAAATCGGGTCCAGCAGATTAAGTGATGCTAGAGCTGCCCATCTTCCAACCAGCACACCCCTAGACGTTGACACTGCATCGGAGTCAGGCCAAGATCCGCAGGACAGTCGAAGGTCAGCTGACGCCCTGCTCAGGCTGCAAGCTATGGCAGGAATCCTGGAAGAACAAGGCTCAGACACGGACACCCCCAGGGTGTACAATGACAGAGATCTTCTAGAC


>D4_EU812284_Kolar.IND_07
GTCAGTTCCACATTGGCATCTGAACTCGGTATCACTGCCGAGGATGCAAGGCTTGTTTCAGAGATTGCAATGCATACTACTGAGGACAGGATCAGTAGAGCGGTTGGACCCAGACAAGCCCAAGTGTCATTTATACACGGTGATCAAAGTGAAAATGAGCTACCAGGATTGGGGGGCAAGGAAGATAGGAGGGTCAAACAGGGTC-GGGGGGAAGCCAGGGAGAGCTACAGAGAAACCGGATCCAGTAGAGCAAGTGATGCGAGAGCTGCCCATCTTCCAATCAGCACTCCCCTAGACGTTGACACTGCATCAGAGTCAGGCCAAGATCCGCAGGACAGTCGAAGGTCAGCTGACGCCCTGCTCAGGTTGCAGGCCATGGCAGGAATCTTGGAAGAACAAGGCTCAGATACAGACATCTCTCGGGTGTACAATGACAAAGATCTTCTAGAC


>D8_EU812283_Koppal.IND_06
GTCAGTTCCACATTGGCATCTGAACTCGGTATCACTGCCGAGGATGCAAGGCTTGTTTCAGAGATTGCAATGCATACTACTGAGGACAGGACCAGTAGAGCAGTTGGACCCAGACAAGCTCAAGTGTCGTTTCTACACGGTGATCAAAGTGAGAATGAGCTACCGGGATTGGGGGGCAAGGAAGATAGGAGGGTCAGGCAGAGTC-GGGGAGAAGCCAGGGAGAGTAATAGAGAAATCGGGTCCAGCAGATTAAGTGATGCGAGAGCTGCCCATCTTCCAACCAGCACACCCCTAGACATTGACACTGCATCGGAGTCAGGCCAAGATCCGCAGGACAGTCGAAGGTCAGCTGACGCCCTGCTCAGGCTGCAAGCTATGGCAGGAATCCTGGAAGAACAAGGCTCAGACACGGACACCCCCAGGGTGTACAATGACAGAGATCTTCTAGAC


>D8_EU812281_Bijapur.IND_06
GTCAGTTCCACATTGGCATCTGAACTCGGTATCACTGCCGAGGATGCAAGGCTTGTTTCAGAGATTGCAATGCATACTACTGAGGACAGGACCAGTAGAGCAGTTGGACCCAGACAAGCTCAAGTGTCGTTTCTACACGGTGATCAAAGTGAGAATGAGCTACCAGGATTGGGGGGCAAGGAAGATAGGAGGGTCAGGCAGAGTC-GGGGAGAAGCCAGGGAGAGTAATAGAGAAATCGGGTCCAGCAGATTAAGTGATGCGAGAGCTGCCCATCTTCCAACCAGCACACCCCTAGACATTGACACTGCATCGGAGTCAGGCCAAGATCCGCAGGACAGTCGAAGGTCAGCTGACGCCCTGCTCAGGCTGCAAGCTATGGCAGGAATCCTGGAAGAACAAGGCTCAGACACGGACACCCCCAGGGTGTACAATGACAGAGATCTTCTAGAC


>D8_EU812280_Mysore.IND_06
GTCAGTTCCACATTGGCATCTGAACTCGGTATCACTGCCGAGGATGCAAGGCTTGTTTCAGAGATTGCAATGCACACTACTGAGGACAGGACCAGTAGAGTAGTTGGACCCAGACAAGCTCAAGTGTCATTTCTACACGGTGATCAAAGTGAGAATGAGCTACCAGGATTGGGGGGCAAGGAAGACAAGAGGGTCAGGCAGAGTC-GGGGAGAAGCCAGGGAGAGCAACAGAGAAATCGGGTCCAGCAGATTAAGTGATGCGAGAGCTGCCCATCTTCCAACCAGCACACCCCTAGACATTGACACTGCATCGGAGTCAGGCCAAGATCCGCAGGACAGTCGAAGGTCAGCTGACGCCCTGCTCAGGCTGCAAGCCATGGCAGGAATCCTGGAAGAACAAGGCTCAGACACGGACACCCCCAGGGTGTACAATGACAGAGATCTTCTAGAC


>D4_EU812279_Kolar.IND_06
GTCAGTTCCACATTGGCATCTGAACTCGGTATCACTGCCGAGGATGCAAGGCTTGTTTCAGAGATTGCAATGCATACTACTGAGGACAGGATCAGTAGAGCGGTTGGACCCAGACAAGCCCAAGTGTCATTTATACACGGTGATCAAAGTGAAAATGAGCTACCAGGATTGGGGGGCAAGGAAGATAGGAGGGTCAAACAGGGTC-GGGGGGAAGCCAGGGAGAGCTACAGAGAAACCGGATCCAGTAGAGCAAGTGATGCGAGAGCTGCCCATCTTCCAATCAGCACTCCCCTAGACATTGACACTGCATCAGAGTCAGGCCAAGATCCGCAGGACAGTCGAAGGTCAGCTGACGCCCTGCTCAGGTTGCAGGCCATGGCAGGAATCTTGGAAGAACAAGGCTCAGATACAGACATCTCTCGGGTGTACAATGACAAAGATCTTCTAGAC


>D8_EU812278_Pune.IND_06
GTCAGTTCCACATTGGCATCTGAACTCGGTATCACTGCCGAGGATGCAAGGCTTGTTTCAGAGATTGCAATGCATACTACTGAGGACAGGACCAGTAGAGTAGTTGGACCCAGACAAGCTCAAGTGTCATTTCTACACGGTGATCAAAGTGAGAATGAGCTACCAGGATTGGGGGGCAAGGAAGATAAGAGGGTCAGGCAGAGTC-GGGGAGAAGCTAGGGAGAGTAACAGAGAAATCGGGTCCAGCAGATTAAGTGATGCGAGAGCTGCCCATCTTCCAACCAGCACACCCCTAGACATTGACACTGCATCGGAGTCAGGCCAAGATCCGCAGGACAGTCGAAGGTCAGCTGACGCCCTGCTCAGGCTGCAAGCCATGGCAGGAATCCTGGAAGAACAAGGCTCAGACACGGACACCCCCAGGGTGTACAATGACAGAGATCTTCTAGAC


>D4_EU812277_Pune.IND_06
GTCAGTTCCACATTGGCATCTGAACTCGGTATCACTGCCGAGGATGCAAGGCTTGTTTCAGAGATTGCAATGCATACTACTGAGGACAGGATCAGTAGAGCGGTCGGACCCAGACAAGCCCAAGTTTCATTTATACACGGTGATCAAAGTGAAAATGAGCTACCAGGATTGGGGGGCAAGGAAGATAGGAGGGTCAAACAGAGTC-GGGGAGAAGCCAGGGAGAGTTACAGAGAAACCGGATCCAGTAGAGCAAGTGATGCGAGAGATGCCCATCTTCCAATCAGCACATCCCTAGACATTGACACTGCATCAGAGTCGGGCCAAGATCCGCAGGACAGTCGAAGGTCAGCTGACGCCCTGCTCAGGTTGCAGGCCATGGCAGGAATCTTGGAAGAACAAGGCTCAGATACGGACATCTCTAGGGTGTACAATGACAAAGATCTTCTAGAC


>D8_EU812276_Pune.IND_07
GTCAGTTCCACATTGGCATCTGAACTCGGTATCACTGCCGAGGATGCAAGGCTTGTTTCAGAGATTGCAATGCATACTACTGAGGACAGGACCAGTAGAGTAGTTGGACCCAGACAAGCTCAAGTGTCATTTCTACACGGTGATCAAAGTGAGAATGAGCTACCAGGATTGGGGGGCAAGGAAGATAAGAGGGTCAGGCAGAGTC-GGGGAGAAGCTAGGGAGAGTAACAGAGAAATCGGGTCCAGCAGATTAAGTGATGCGAGAGCTGCCCATCTTCCAACCAGCACACCCCTAGACATTGACACTGCATCGGAGTCAGGCCAAGATCCGCAGGACAGTCGAAGGTCAGCTGACGCCCTGCTCAGGCTGCAAGCCATGGCAGGAATCCTGGAAGAACAAGGCTCAGACACGGACACCCCCAGGGTGTACAATGACAGAGATCTTCTAGAC


>D8_EU812275_Pune.IND_06
GTCAGTTCCACATTGGCATCTGAACTCGGTATCACTGCCGAGGATGCAAGGCTTGTTTCAGAGATTGCAATGCATACTACTGAGGACAGGACCAGTAGAGTAGTTGGACCCAGACAAGCTCAAGTGTCATTTCTACACGGTGATCAAAGTGAGAATGAGCTACCAGGATTGGGGGGCAAGGAAGATAAGAGGGTCAGGCAGAGTC-GGGGAGAAGCTAGGGAGAGTAACAGAGAAATCGGGTCCAGCAGATTAAGTGATGCGAGAGCTGCCCATCTTCCAACCAGCACACCCCTAGACATTGACACTGCATCGGAGTCAGGCCAAGATCCGCAGGACAGTCGAAGGTCAGCTGACGCCCTGCTCAGGCTGCAAGCCATGGCAGGAATCCTGGAAGAACAAGGCTCAGACACGGACACCCCCAGGGTGTACAATGACAGAGATCTTCTAGAC


>D8_EU812274_Gadag.IND_06
GTCAGTTCCACATTGGCATCTGAACTCGGTATCACTGCCGAGGATGCAAGGCTTGTTTCAGAGATTGCAATGCATACTACTGAGGACAGGACCAGTAGAGCAGTTGGACCCAGACAAGCTCAAGTGTCGTTTCTACACGGTGATCAAAGTGAGAATGAGCTACCAGGATTGGGGGGCAAGGAAGATAGGAGGGTCAGGCAGAGTC-GGGGAGAAGCCAGGGAGAGTAATAGAGAAATCGGGTCCAGCAGATTAAGTGATGCGAGAGCTGCCCATCTTCCAACCAGCACACCCCTAGACATTGACACTGCATCGGAGTCAGGCCAAGATCCGCAGGACAGTCGAAGGTCAGCTGACGCCCTGCTCAGGCTGCAAGCTATGGCAGGAATCCTGGAAGAACAAGGCTCAGACACGGACACCCCCAGGGTGTACAATGACAGAGATCTTCTAGAC


>D4_EU812273_Gulbarga.IND_06
GTCAGTTCCACATTGGCATCTGAACTCGGTATCACTGCCGAGGATGCAAGGCTTGTTTCAGAGATTGCAATGCATACTACTGAGGACAGGATCAGTAGAGCGGTCGGACCCAGACAAGCCCAAGTGTCATTTATACACGGTGATCAGAGTGAAAATGAGCTACCAGGATTGGGGGGCAAGGAAGATAGGAGGGTCAAACAGAGTC-GGGGGGAAGCCAGGGATAGCTACAGAGAAACCGGATCCAGTAGAGCAAGTGATGCGAGAGCTGCCCATCTTCCAATCAGCACACCCCTAGACATTGACACTGCATCAGAGTCAGGCCAAGATCCGCAGGACAGTCGAAGGTCAGCTGATGCCCTGCTCAGGTTGCAGGCCATGGCAGGAATCTTGGAAGAACAAGGCTCAGATACGGACATCTCCAGGGTGTACAATGACAAAGATCTTCTAGAC


>D8_EU812272_Bagalkot.IND_06
GTCAGTTCCACATTGGCATCTGAACTCGGTATCACTGCCGAGGATGCAAGGCTTGTTTCAGAGATTGCAATGCATACTACTGAGGACAGGACCAGTAGAGCAGTTGGACCCAGACAAGCTCAAGTGTCGTTTCTACACGGTGATCAAAGTGAGAATGAGCTACCAGGATTGGGGGGCAAGGAAGATAGGAGGGTCAGGCAGAGTC-GGGGAGAAGCCAGGGAGAGTAATAGAGAAATCGGGTCCAGCAGATTAAGTGACGCGAGAGCTGCCCATCTTCCAACCAGCACACCCCTAGACATTGACACTGCATCGGAGTCAGGCCAAGATCCGCAGGACAGTCGAAGGTCAGCTGACGCCCTGCTCAGGCTGCAAGCTATGGCAGGAATCCTGGAAGAACAAGGCTCAGACACGGACACCCCCAGGGTGTACAATGACAGAGATCTTCTAGAC


>D4_EU812271_Kolar.IND_06
GTCAGTTCCACATTGGCATCTGAACTCGGTATCACTGCCGAGGATGCAAGGCTTGTTTCAGAGATTGCAATGCATACTACTGAGGACAGGATCAGTAGAGCGGTTGGACCCAGACAAGCCCAAGTGTCATTTATACACGGTGATCAAAGTGAAAATGAGCTACCAGGATTGGGGGGCAAGGAAGATAGGAGGGTCAAACAGGGTC-GGGGGGAAGCCAGGGAGAGCTACAGAGAAACCGGATCCAGTAGAGCAAGTGATGCGAGAGCTGCCCATCTTCCAATCAGCACTCCCCTAGACGTTGACACTGCATCAGAGTCAGGCCAAGATCCGCAGGACAGTCGAAGGTCAGCTGACGCCCTGCTCAGGTTGCAGGCCATGGCAGGAATCTTGGAAGAACAAGGCTCAGATACAGACATCTCTCGGGTGTACAATGACAAAGATCTTCTAGAC


>D4_EU812270_Raichur.IND_06
GTCAGTTCCACATTGGCATCTGAACTCGGTATCACTGCCGAGGATGCAAGGCTTGTTTCAGAGATTGCAATGCATACTACTGAGGACAGGATCAGTAGAGCGGTTGGACCCAGACAAGCCCAAGTGTCATTTATACACGGTGATCAAAGTGAAAATGAGCTACCAGGATTGGGGGGCAAGGAAGATAGGAGGGTCAAACAGGGTC-GGGGGGAAGCCAGGGAGAGCTACAGAGAAACCGGATCCAGTAGAGCAAGTGATGCGAGAGCTGCCCATCTTCCAATCAGCACTCCCCTAGACGTTGACACTGCATCAGAGTCAGGCCAAGATCCGCAGGACAGTCGAAGGTCAGCTGACGCCCTGCTCAGGTTGCAGGCCATGGCAGGAATCTTGGAAGAACAAGGCTCAGATACAGACATCTCTCGGGTGTACAATGACAAAGATCTTCTAGAC


>D4_EU812269_Davangiri.IND_06
GTCAGTTCCACATTGGCATCTGAACTCGGTATCACTGCCGAGGATGCAAGGCTTGTTTCAGAGATTGCAATGCATACTACTGAGGACAGGATCAGTAGAGCGGTTGGACCCAGACAAGCCCAAGTGTCATTTATACACGGTGATCAAAGTGAAAATGAGCTACCAGGATTGGGGGGCAAGGAAGATAGGAGGGTCAAACAGGGTC-GGGGGGAAGCCAGGGAGAGCTACAGAGAAACCGGATCCAGTAGAGCAAGTGATGCGAGAGCTGCCCATCTTCCAATCAGCACTCCCCTAGACATTGACACTGCATCAGAGTCAGGCCAAGATCCGCAGGACAGTCGAAGGTCAGCTGACGCCCTGCTCAGGTTGCAGGCCATGGCAGGAATCTTGGAAGAACAAGGCTCAGATACAGACATCTCTCGGGTGTACAATGACAAAGATCTTCTAGAC


>D4_EU812268_Warangal.IND_07
GTCAGTTCCACATTGGCATCTGAACTCGGTATCACTGCCGAGGATGCAAGGCTTGTTTCAGAGATTGCAATGCATACTACTGAGGACAGGATCAGTAGAGCGGTTGGACCCAGACAAGCCCAAGTGTCATTTATACATGGTGATCAAAGTGAAAATGAGCTACCAGGATTGGGGGGCAAGGAAGATAGGAGGGTCAAACAGAGTC-GGGGGGAAGCCAGGGAGAGCTACAGAGAAACCGGATCCAGTAGAGCAAGTGATGCGAGAGCTGCCCATCTTCCAATCAGCACACCCCTAGACATTGACACTGCATCAGAGTCAGGCCAAGATCCGCAGGACAGTCGAAGGTCAACTGACGCCCTGCTCAGGTTGCAGGCCATGGCAGGAATCTTGGAAGAACAAGGCTCAGATACGGACATCTCTAGGGTGTACAATGACAAAGATCTTCTAGAC


>D4_EU812267_Warangal.IND_07
GTCAGTTCCACATTGGCATCTGAACTCGGTATCACTGCCGAGGATGCAAGGCTTGTTTCAGAGATTGCAATGCATACTACTGAGGACAGGATCAGTAGAGCGGTTGGACCCAGACAAGCCCAAGTGTCATTTATACATGGTGATCAAAGTGAAAATGAGCTACCAGGATTGGGGGGCAAGGAAGATAGGAGGGTCAAACAGAGTC-GGGGGGAAGCCAGGGAGAGCTACAGAGAAACCGGATCCAGTAGAGCAAGTGATGCGAGAGCTGCCCATCTTCCAATCAGCACACCCCTAGACATTGACACTGCATCAGAGTCAGGCCAAGATCCGCAGGACAGTCGAAGGTCAACTGACGCCCTGCTCAGGTTGCAGGCCATGGCAGGAATCTTGGAAGAACAAGGCTCAGATACGGACATCTCTAGGGTGTACAATGACAAAGATCTTCTAGAC


>D8_EU812266_Warangal.IND_07
GTCAGTTCCACATTGGCATCTGAACTCGGTATCACTGCCGAGGATGCAAGGCTTGTTTCAGAGATTGCAATGCATACTACTGAGGACAGGACCAGTAGAGCAGTTGGACCCAGACAAGCTCAAGTGTCGTTTCTACACGGTGATCAAAGTGAGAATGAGCTACCAGGATTGGGGGGCAAGGAAGATAGGAGGGTCAGGCAGAGTC-GGGGAGAAGCCAGGGAGAGCAATAGAGAAATCGGGTCCAGCAGATTAAGTGATGCGAGAGCTGCCCATCTTCCAACCAGCACACCCCTAGACATTGACACTGCATCGGAGTCAGGCCAAGATCCGCAGGACAGTCGAAGGTCAGCTGACGCCCTGCTCAGGCTGCAAGCTATGGCAGGAATCCTGGAAGAACAAGGCTCAGACACGGACACCCCCAGGGTGTACAATGACAGAGATCTTCTAGAC


>D8_EU812265_Warangal.IND_07
GTCAGTTCCACATTGGCATCTGAACTCGGTATCACTGCCGAGGATGCAAGGCTTGTTTCAGAGATTGCAATGCATACTACTGAGGACAGGACCAGTAGAGCAGTTGGACCCAGACAAGCTCAAGTGTCGTTTCTACACGGTGATCAAAGTGAGAATGAGCTACCAGGATTGGGGGGCAAGGAAGATAGGAGGGTCAGGCAGAGTC-GGGGAGAAGCCAGGGAGAGCAATAGAGAAATCGGGTCCAGCAGATTAAGTGATGCGAGAGCTGCCCATCTTCCAACCAGCACACCCCTAGACATTGACACTGCATCGGAGTCAGGCCAAGATCCGCAGGACAGTCGAAGGTCAGCTGACGCCCTGCTCAGGCTGCAAGCTATGGCAGGAATCCTGGAAGAACAAGGCTCAGACACGGACACCCCCAGGGTGTACAATGACAGAGATCTTCTAGAC


>D4_EU812264_Dabra.IND_07
GTCAGTTCCACATTGGCATCTGAACTCGGTATCACTGCCGAGGATGCAAGGCTTGTTTCAGAAATTGCAATGCATACTACTGAGGACAGGATCAGTAGAGCGGTTGGACCCAGACAAGCCCAAGTGTCATTTATACACGGTGATCAAAGTGAAAATGAGCTACCAGGATTGGGGGGCAAGGAAGACAGGAGGGTCAAACAGGGTC-GGGGGGAAGCCAAGGAGAGCTACAGAGAAACCGGATCCAGTAGAGCAAGTGATGCGAGAGCTGCCCATCTTCCAATCAGCACACCCCTAGACATTGACACTGCATCAGAGTCAGGCCAAGATCCGCAGGACAGTCGAAGGTCAGCTGACGCCCTGCTCAGGTTGCAGGCCATGGCAGGAATCTTGGAAGAACAAGGCTCAGATACAGACATCTCTAGGGTGTACAATGACAAAGATCTTCTAGAC


>D4_EU812263_Dabra.IND_07
GTCAGTTCCACATTGGCATCTGAACTCGGTATCACTGCCGAGGATGCAAGGCTTGTTTCAGAAATTGCAATGCATACTACTGAGGACAGGATCAGTAGAGCGGTTGGACCCAGACAAGCCCAAGTGTCATTTATACACGGTGATCAAAGTGAAAATGAGCTACCAGGATTGGGGGGCAAGGAAGACAGGAGGGTCAAACAGGGTC-GGGGGGAAGCCAAGGAGAGCTACAGAGAAACCGGATCCAGTAGAGCAAGTGATGCGAGAGCTGCCCATCTTCCAATCAGCACACCCCTAGACATTGACACTGCATCAGAGTCAGGCCAAGATCCGCAGGACAGTCGAAGGTCAGCTGACGCCCTGCTCAGGTTGCAGGCCATGGCAGGAATCTTGGAAGAACAAGGCTCAGATACAGACATCTCTAGGGTGTACAATGACAAAGATCTTCTAGAC


>D4_EU812262_Dabra.IND_07
GTCAGTTCCACATTGGCATCTGAACTCGGTATCACTGCCGAGGATGCAAGGCTTGTTTCAGAGATTGCAATGCATACTACTGAGGACAGGATCAGTAGAGCGGTTGGACCTAGACAAGCCCAAGTGTCATTTATACACGGTGATCAAAGTGAAAATGAGCTACCAGGATTGGGGGGCAAGGAAGATAGGAGGGTCAAACAGGGTC-GGGGGGAAGCCAAGGAGAGCTACAGAGAAACCGGATCCAGTAGAGCAAGTGATGCGAGAGCTGCCCATCTTCCAATCAGCACACCCCTAGACATTGACACTGCATCAGAGTCAGGCCAAGATCCGCAGGACAGTCGAAGGTCAGCTGACGCCCTGCTCAGGTTGCAGGCCATGGCAGGAATCTTGGAAGAACAAGGCTCAGATGCGGACATCTCTAGGGTGTACAATGACAAAGATCTTCTAGAC


>D4_EU812261_Leh.IND_07
GTCAGTTCCACATTGGCATCTGAACTCGGTATCACTGCCGAGGATGCAAGGCTTGTTTCAGAGATTGCAATGCATACTACTGAGGACAGGATCAGTAGAGCGGTTGGACCCAGACAAGCCCAAGTGTCATTTATACACGGTGATCAAAGTGAAAATGAGCTACCGGGATTGGGGGGCAAGGAAGATAGGAGGGTCAAACAGGGTC-GGGGGGAAGCCAGGGAGAGCTACAGAGAAACCGGATCCAGTAGAGCAAGTGATGCGAGAGCTGCCCATCTTCCAATCAGCACTCCCCTAGACATTGACACTGCATCAGAGTCAGGCCAAGATCCGCAGGACAGTCGAAGGTCAGCTGACGCCCTGCTCAGGTTGCAGGCCATGGCAGGAATCTTGGAAGAACAAGGCTCAGATACGGACATCTCTAGGGTGTACAATGACAAAGATCTTCTAGAC


>D4_EU812260_Kargil.IND_07
GTCAGTTCCACATTGGCATCTGAACTCGGTATCACTGCCGAGGATGCAAGGCTTGTTTCAGAGATTGCAATGCATACTACTGAGGACAGGATCAGTAGAGCGGTTGGACCCAGACAAGCCCAAGTGTCATTTATACACGGTGATCAAAGTGAAAATGAGCTACCAGGATTGGGGGGCAAGGAAGATAGGAGGGTCAAACAGGGTC-GGGGGGAAGCCAGGGAGAGCTACAGAGAAACCGGATCCAGTAGAGCAAGTGATGCGAGAGCTGCCCATCTTCCAATCAGCACTCCCCTAGACATTGACACTGCATCAGAGTCAGGCCAAGATCCGCAGGACAGTCGAAGGTCAGCTGACGCCCTGCTCAGGTTGCAGGCCATGGCAGGAATCTTGGAAGAACAAGGCTCAGATACGGACATCTCTAGGGTGTACAATGACAAAGATCTTCTAGAC


>D4_EU812259_Kargil.IND_07
GTCAGTTCCACATTGGCATCTGAACTCGGTATCACTGCCGAGGATGCAAGGCTTGTTTCAGAGATTGCAATGCATACTACTGAGGACAGGATCAGTAGAGCGGTTGGACCCAGACAAGCCCAAGTGTCATTTATACACGGTGATCAAAGTGAAAATGAGCTACCAGGATTGGGGGGCAAGGAAGATAGGAGGGTCAAACAGGGTC-GGGGGGAAGCCAGGGAGAGCTACAGAGAAACCGGATCCAGTAGAGCAAGTGATGCGAGAGCTGCCCATCTTCCAATCAGCACTCCCCTAGACATTGACACTGCATCAGAGTCAGGCCAAGATCCGCAGGACAGTCGAAGGTCAGCTGACGCCCTGCTCAGGTTGCAGGCCATGGCAGGAATCTTGGAAGAACAAGGCTCAGATACGGACATCTCTAGGGTGTACAATGACAAAGATCTTCTAGAC


>D4_EU812258_Jammu.IND_07
GTCAGTTCCACATTGGCATCTGAACTCGGTATCACTGCCGAGGATGCAAGGCTTGTTTCAGAGATTGCAATGCATACTACTGAGGACAGGATCAGTAGAGCGGTTGGACCCAGACAAGCCCAAGTGTCATTTATACACGGTGATCAAAGTGAAAATGAGCTACCAGGATTGGGGGGCAAGGAAGATAGGAGAGTCAAACAGGGTC-GGGGGGAAGCCAGGGAGAGCTACAGAGAAACCGGATCCAGTCGAGCAAGTGATGCGAGAGCTGCCCATCTTCCAATCAGCACTCCCCTAGACATTGACACTGCATCAGAATCAGGCCAAGATCCGCAGGACAGTCGAAGGTCAGCTGACGCCCTGCTCAGGTTGCAGGCCATGGCAGGAATCTTGGAAGAACAAGGCTCAGATACAGACATCTCTAGGGTGTACAATGACAAAGATCTTCTAGAC


>D4_EU812257_Jammu.IND_07
GTCAGTTCCACATTGGCATCTGAACTCGGTATCACTGCCGAGGATGCAAGGCTTGTTTCAGAGATTGCAATGCATACTACTGAGGACAGGATCAGTAGAGCGGTTGGACCCAGACAAGCCCAAGTGTCATTTATACACGGTGATCAAAGTGAAAATGAGCTACCAGGATTGGGGGGCAAGGAAGATAGGAGAGTCAAACAGGGTC-GGGGGGAAGCCAGGGAGAGCTACAGAGAAACCGGATCCAGTCGAGCAAGTGATGCGAGAGCTGCCCATCTTCCAATCAGCACTCCCCTAGACATTGACACTGCATCAGAATCAGGCCAAGATCCGCAGGACAGTCGAAGGTCAGCTGACGCCCTGCTCAGGTTGCAGGCCATGGCAGGAATCTTGGAAGAACAAGGCTCAGATACAGACATCTCTAGGGTGTACAATGACAAAGATCTTCTAGAC


>D4_EU812256_Jammu.IND_07
GTCAGTTCCACACTGGCATCTGAACTCGGTATCACTGCCGAGGATGCAAGGCTTGTTTCAGAGATTGCAATGCATACTACTGAGGACAGGATCAGTAGAGCGGTTGGACCCAGACAAGCCCAAGTGTCATTTATACACGGTGATCAAAGTGAAAATGAGCTACCAGGATTGGGGGGCAGGGAAGATAGGAGGGTCAAACAGGGTC-GGGGGGAAGCCAGGGAGAGCTACAGAGAAACCGGATCCAGTAGAGCAAGTGATGCGAGAGCTGCCCATCTTCCAATCAGCACTCCCCTAGACATTGACACTGCATCGGAGTCAGGCCAAGATCCGCAGGACAGTCGAAGGTCAGCTGACGCCCTGCTCAGGTTGCAGGCCATGGCAGGAATCTTGGAAGAACAAGGCTCAGATACGGACATCTCTAGGGTGTACAATGACAAAGATCTTCTAGAC


>D4_EU812255_Jammu.IND_06
GTCAGTTCCACATTGGCATCTGAACTCGGTATCACTGCCGAGGATGCAAGGCTTGTTTCAGAGATTGCAATGCATACTACTGAGGACAGGATCAGTAGAGCGGTTGGACCCAGACAAGCCCAAGTGTCATTTATACACGGTGATCAAAGTGAAAATGAGCTACCAGGATTGGGGGGCAAGGAAGATAGGAGGGTCAAACAGGGTC-GGGGGGAAGCCAGGGAGAGCTACAGAGAAACCGGATCCAGTAGAGCAAGTGATGCGAGAGCTGCCCATCTTCCAATCAGCACTCCCCTAGACATTGACACTGCATCAGAGTCAGGCCAAGATCCGCAGGACAGTCGAAGGTCAGCTGACGCCCTGCTCAGGTTGCAGGCCATGGCAGGAATCTTGGAAGAACAAGGCTCAGATACGGACATCTCTAGGGTGTACAATGACAAAGATCTTCTAGAC


>D8_EU812254_Purulia.IND_07
GTCAGTTCCACATTGGCATCTGAACTCGGTATCACTGCCGAGGATGCAAGGCTTGTTTCAGAGATTGCAATGCATACTACTGAGGACAGGACCAGTAGATCAGTTGGACCCCGACAAGCTCAAGTGTCATTCCTGCACGGTGATCAAAGTGAGAATGAGCTACCAGGATTGGGAGGCAAGGAAGATAAGAGGGTCAGACAGAGTC-GGGGAGAAGCCAGGGAGGGCAACAGAGAAATCGGGTCCAGCAGATTAAGTGATGCGAGAGCTGCCCATCTTCCAACCAGCACACCCCTAGACATTGACACTGCATCGGAGTCAGGCCAAGATCTGCAGGACAGTCGAAGGTCAGCTGACGCCCTGCTCAGGCTGCAAGCCATGGCAGGAATCCTGGAAGAACAGGGCTCAGACACGGACACCACTAGGGTGTACAATGACAGAGATCTTCTAGAC


>D8_EU812253_Purulia.IND_07
GTCAGTTCCACATTGGCATCTGAACTCGGTATCACTGCCGAGGATGCAAGGCTTGTTTCAGAGATTGCAATGCATACTACTGAGGACAGGACCAGTAGATCAGTTGGACCCCGACAAGCTCAAGTGTCATTCCTGCACGGTGATCAAAGTGAGAATGAGCTACCAGGATTGGGAGGCAAGGAAGATAAGAGGGTCAGACAGAGTC-GGGGAGAAGCCAGGGAGGGCAACAGAGAAATCGGGTCCAGCAGATTAAGTGATGCGAGAGCTGCCCATCTTCCAACCAGCACACCCCTAGACATTGACACTGCATCGGAGTCAGGCCAAGATCTGCAGGACAGTCGAAGGTCAGCTGACGCCCTGCTCAGGCTGCAAGCCATGGCAGGAATCCTGGAAGAACAGGGCTCAGACACGGACACCACTAGGGTGTACAATGACAGAGATCTTCTAGAC


>D4_EU812252_Papumpare.IND_07
GTCAGTTCCACATTGGCATCTGAACTCGGTATCACTGCCGAGGATGCAAGGCTTGTTTCAGAGATTGCAATGCATACTACTGAGGACAGGATCAGTAGAGCGGTTGGACCCAGACAAGCCCAAGTGTCATTTATACACGGTGATCAAAGTGAAAATGAGCTACCAGGATTGGGGGGCAAGGAAGATAGGAGGGTCAAACAGAGTC-GGGGGGAAGCCAGGGAGAGCTACAGAGAAACCGGATCCAGTAGAGCAAGTGATGCGAGAGCTGCCCATCTTCCAATCAGCACACCCCTAGACATTGACACTGCATCAGAGTCAGGCCAAGATCCGCAGGACAGTCGAAGGTCAACTGACGCCCTGCTCAGGTTGCAGGCCATGGCAGGAATCTTGGAAGAACAAGGCTCAGATACGGACATCTCTAGGGTGTACAATGACAAAGATCTTCTAGAC


>D8_EU812251_Papumpare.IND_07
GTCAGTTCCACATTGGCATCTGAACTCGGTATCACTGCCGAGGATGCAAGGCTTGTTTCAGAGATTGCAATGCATACTACTGAGGACAGGACCAGTAGATCAGTTGGACCCAGACAAGCTCAAGTGTCATTTCTACACGGTGATCAAAGTGAGAATGAGCTACCAGGATTGGGAGGCAAGGAAGATAGGAGGGTCAGACAGAGTC-GGGGAGAAGCCAGGGAGAGCAACAGAGAAACCGGGTCCAGCAGATTAAGTGATGCGAGAGCTGCCCATCTTCCAACCAGCACACCCCTAGACATTGACACTGCATCGGAGTCAGGCCAAGATCTGCAGGACAGTCGAAGGTCAGCTGACGCCCTGCTCAGGCTGCAAGCCATGGCAGGAATCCTGGAAGAACAGGGCTCAGACACGGACACCACTAGGGTGTACAATGACAGAGATCTTCTAGAC


>D4_EU812250_Papumpare.IND_07
GTCAGTTCCACATTGGCATCTGAACTCGGTATCACTGCCGAGGATGCAAGGCTTGTTTCAGAGATTGCAATGCATACTACTGAGGACAGGATCAGTAGAGCGGTTGGACCCAGACAAGCCCAAGTGTCATTTATACACGGTGATCAAAGTGAAAATGAGCTACCAGGATTGGGGGGCAAGGAAGATAGGAGGGTCAAACAGAGTC-GGGGGGAAGCCAGGGAGAGCTACAGAGAAACCGGATCCAGTAGAGCAAGTGATGCGAGAGCTGCCCATCTTCCAATCAGCACACCCCTAGACATTGACACTGCATCAGAGTCAGGCCAAGATCCGCAGGACAGTCGAAGGTCAACTGACGCCCTGCTCAGGTTGCAGGCCATGGCAGGAATCTTGGAAGAACAAGGCTCAGATACGGACATCTCTAGGGTGTACAATGACAAAGATCTTCTAGAC


>D4_EU812249_Papumpare.IND_07
GTCAGTTCCACATTGGCATCTGAACTCGGTATCACTGCCGAGGATGCAAGGCTTGTTTCAGAGATTGCAATGCATACTACTGAGGACAGGATCAGTAGAGCGGTTGGACCCAGACAAGCCCAAGTGTCATTTATACACGGTGATCAAAGTGAAAATGAGCTACCAGGATTGGGGGGCAAGGAAGATAGGAGGGTCAAACAGAGTC-GGGGGGAAGCCAGGGAGAGCTACAGAGAAACCGGATCCAGTAGAGCAAGTGATGCGAGAGCTGCCCATCTTCCAATCAGCACACCCCTAGACATTGACACTGCATCAGAGTCAGGCCAAGATCCGCAGGACAGTCGAAGGTCAACTGACGCCCTGCTCAGGTTGCAGGCCATGGCAGGAATCTTGGAAGAACAAGGCTCAGATACGGACATCTCTAGGGTGTACAATGACAAAGATCTTCTAGAC


>D8_EU812248_Papumpare.IND_07
GTCAGTTCCACACTGGCATCTGAACTCGGTATCACTGCCGAGGATGCAAGGCTTGTTTCAGAGATTGCAATGCATACTACTGAGGACAGGACCAGTAGAGCAGTTGGACCCAGACAAGCTCAAGTGTCATTTCTACACGGTGATCAAAGTGAGAATGAGCTACCAGGATTGGGGGGCAAGGAAGATAGGAGGGTCAGACAGAGTC-GGGGAGAGGCCAGGGAGAGCAACAGAGAAACCGGGTCCAGCAGATTAAGTGATGCGAGAGCTGCCCATCTTCCAACCAGCACACCCCTAGACATTGACACTGCATCGGAGTCAGGCCAAGATCCGCAGGACAGTCGAAGGTCAGCTGACGCTCTGCTCAGGCTGCAAGCCATGGCAGGAATCTTGGAAGAACAAGGCTCAGACACGGACACCCCTAGGGTGTACAATGACAGAGATCTTCTAGAC


>D4_EU812247_Papumpare.IND_07
GTCAGTTCCACATTGGCATCTGAACTCGGTATCACTGCCGAGGATGCAAGGCTTGTTTCAGAGATTGCAATGCATACTACTGAGGACAGGATCAGTAGAGCGGTTGGACCCAGACAAGCCCAAGTGTCATTTATACACGGTGATCAAAGTGAAAATGAGCTACCAGGATTGGGGGGCAAGGAAGATAGGAGGGTCAAACAGAGTC-GGGGGGAAGCCAGGGAGAGCTACAGAGAAACCGGATCCAGTAGAGCAAGTGATGCGAGAGCTGCCCATCTTCCAATCAGCACACCCCTAGACATTGACACTGCATCAGAGTCAGGCCAAGATCCGCAGGACAGTCGAAGGTCAACTGACGCCCTGCTCAGGTTGCAGGCCATGGCAGGAATCTTGGAAGAACAAGGCTCAGATACGGACATCTCTAGGGTGTACAATGACAAAGATCTTCTAGAC


>D8_EU812246_Kalahandi.IND_08
GTCAGTTCCACATTGGCATCTGAACTCGGTATCACTGCCGAGGATGCAAGGCTTGTTTCAGAGATTGCAATGCATACTACTGAGGACAGGACCAGTAGAGCAGTTGGACCCAGACAAGCTCAAGTGTCGTTTCTACACGGTGATCAAAGTGAGAATGAGCTACCAGGATTGGGGGGCAAGGAAGATAGGAGGGTCAGGCAGAGTC-GGGGAGAAGCCAGGGAGAGTAATAGAGAAATCGGGTCCAGCAGATTAAGTGACGCGAGAGCTGCCCATCTTCCGACCAGCACACCCCTAGACATTGACACTGCATCGGAGTCAGGCCAAGATCCGCAGGACAGTCGAAGGTCAGCTGACGCCCTGCTCAGGCTGCAAGCTATGGCAGGAATCCTGGAAGAACAAGGCTCAGACACGGACACCCCCAGGGTGTACAATGACAGAGATCTTCTAGAC


>D8_EU812245_Kalahandi.IND_08
GTCAGTTCCACATTGGCATCTGAACTCGGTATCACTGCCGAGGATGCAAGGCTTGTTTCAGAGATTGCAATGCATACTACTGAGGACAGGACCAGTAGAGCAGTTGGACCCAGACAAGCTCAAGTGTCGTTTCTACACGGTGATCAAAGTGAGAATGAGCTACCAGGATTGGGGGGCAAGGAAGATAGGAGGGTCAGGCAGAGTC-GGGGAGAAGCCAGGGAGAGTAATAGAGAAATCGGGTCCAGCAGATTAAGTGATGCGAGAGCTGCCCATCTTCCAACCAGCACACCCCTAGACATTGACACTGCATCGGAGTCAGGCCAAGATCCGCAGGACAGTCGAAGGTCAGCTGACGCCCTGCTCAGGCTGCAAGCTATGGCAGGAATCCTGGAAGAGCAAGGCTCAGACACGGACACCCCCAGGGTGTACAATGACAGAGATCTTCTAGAC


>D8_AB523885_Okinawa.JPN_09D8
GTCAGTTCCACATTGGCATCTGAACTCGGTATCACTGCCGAGGATGCAAGGCTTGTTTCAGAGATTGCAATGCATACTACTGAGGACAGGACCAGTAGAGCAGTTGGACCCAGACAAGCTCAAGTGTCGTTTCTACACGGTGATCAAAGTGAGAATGAGCTACCAGGATTGGGGGGCAAGGAAGATAGGAGGGTCAGGCAGAGTC-GGGGAGAAGCCAGGGAGAGTAATAGAGAAATCGGGTCCAGCAGATTAAGTGATGCGAGAGCTGCCCATCTTCCAACCAGCACACCCCTAGACATTGACACTGCATCGGAGTCAGGCCAAGATCCGCAGGACAGTCGAAGGTCAGCTGACGCCCTGCTCAGGCTGCAAGCTATGGCAGGAATCCTGGAAGAACAAGGCTCAGACACGGACACCCCCAGGGTGTACAATGACAGAGATCTTCTAGAC


>D4_FJ968742_Bagalkot.IND_09
GTCAGTTCCACATTGGCATCTGAACTCGGTATCACTGCCGAGGATGCAAGGCTTGTTTCAGAGATTGCAATGCATACTACTGAGGACAGGATCAGTAGAGCGGTTGGACCCAGACAAGCCCAAGTGTCATTTATACACGGTGATCAAAGTGAAAATGAGCTACCAGGATTGGGGGGCAAGGAAGATAGGAGGGTCAAACAGGGTC-GGGGGGAAGCCAGGGAGAGCTACAGAGAAACCGGATCCAGTAGAGCAAGTGATGCGAGAGCTGCCCATCTTCCAATCAGCACTCCCCTAGACGTTGACACTGCATCAGAGTCAGGCCAAGATCCGCAGGACAGTCGAAGGTCAGCTGACGCCCTGCTCAGGTTGCAGGCCATGGCAGGAATCTTGGAAGAACAAGGCTCAGATACAGACATCTCTCGGGTGTACAATGACAAAGATCTTCTAGAC


>D8_EU812282_Koppal.IND_07
GTCAGTTCCACATTGGCATCTGAACTCGGTATCACTGCCGAGGATGCAAGGCTTGTTTCAGAGATTGCAATGCATACTACTGAGGACAGGACCAGTAGAGCAGTTGGACCCAGACAAGCTCAAGTGTCGTTTCTACACGGTGATCAAAGTGAGAATGAGCTACCAGGATTGGGGGGCAAGGAAGATAGGAGGGTCAGGCAGAGTC-GGGGAGAAGCCAGGGAGAGTAATAGAGAAATCGGGTCCAGCAGATTAAGTGATGCGAGAGCTGCCCATCTTCCAACCAGCACACCCCTAGACATTGACACTGCATCGGAGTCAGGCCAAGATCCGCAGGACAGTCGAAGGTCAGCTGACGCCCTGCTCAGGCTGCAAGCTATGGCAGGAATCCTGGAAGAACAAGGCTCAGATACGGACACCCCCAGGGTGTACAATGACAGAGATCTTCTAGAC


>D4_FJ765070_GANGTOK.IND_08
GTCAGTTCCACATTGGCATCTGAACTCGGTATCACTGCTGAGGATGCAAGGCTTGTTTCAGAGATTGCAATGCATACGACTGAGGACAGGATCAGTAGAGCGGTTGGACCCAGACAAGCCCAAGTGTCATTTATACACGGTGATCAAAGTGAAAATGAGCTACCAGGATTGGGGGGCAAGGAAGACAGGAGGGTCAAACAGAGTC-GTGGAGAAGCCAGGGAGAGCTACAGAGAAACCGGATCCAGTAGAGCAAGTGATGCGAGAGCTGCCCATCTCCCAATCAGCACACCCCTAGACATTGACACTGCATCAGAGTCAGGCCAAGATCCGCAGGATAGTCGAAGGTCAGCTGACGCCCTGCTCAGGTTGCAGGCCATGGCAGGAGTCTTGGAAGAACAGGGCTCAGATATGGACATCTCTAGGGTGTACAATGACAAAGATCTTCTAGAC


>D4_FJ765069_GANGTOK.IND_08
GTCAGTTCCACATTGGCATCTGAACTCGGTATCACTGCCGAGGATGCAAGGCTTGTTTCAGAGATTGCAATGCATACTACCGAGGACAGGATCAGTAGAGCGGTTGGACCCAGACAAGCTCAAGTGTCATTTATACACGGTGATCAAAGTGAAAATGAGCTACCAGGATTGGGGGGCAAGGAAGATAGGAGGGTCAAACAGGGTC-GGGGAGAAGCCAGGGAGAGCTACAGAGAAACCGGATCCAATAGAGCAAGTGATGCGAGAGCTGCCCATCTTCCAATCAGCACACCCCTAGACATTGACACTGCATCAGAGTCAGGCCAAGATCCGCAGGACAGTCGAAGGTCAGCTGACGCCCTGCTCAGGTTGCAGGCCATGGCAGGAATCTTGGAAGAACAAGGCTCAGATACGGACATCTCTAGGGTGTACAATGACAAAGATCTTCTAGAC


>D4_FJ765068_GANGTOK.IND_08
GTCAGTTCCACATTGGCATCTGAACTCGGTATCACTGCCGAGGATGCAAGGCTTGTTTCAGAGATTGCAATGCATACTACCGAGGACAGGATCAGTAGAGCGGTTGGACCCAGACAAGCTCAAGTGTCATTTATACACGGTGATCAAAGTGAAAATGAGCTACCAGGATTGGGGGGCAAGGAAGATAGGAGGGTCAAACAGGGTC-GGGGAGAAGCCAGGGAGAGCTACAGAGAAACCGGATCCAATAGAGCAAGTGATGCGAGAGCTGCCCATCTTCCAATCAGCACACCCCTAGACATTGACACTGCATCAGAGTCAGGCCAAGATCCGCAGGACAGTCGAAGGTCAGCTGACGCCCTGCTCAGGTTGCAGGCCATGGCAGGAATCTTGGAAGAACAAGGCTCAGATACGGACATCTCTAGGGTGTACAATGACAAAGATCTTCTAGAC


>D4_FJ765067_GANGTOK.IND_08
GTCAGTTCCACATTGGCATCTGAACTCGGTATCACTGCCGAGGATGCAAGGCTTGTTTCAGAGATTGCAATGCATACTACCGAGGACAGGATCAGTAGAGCGGTTGGACCCAGACAAGCTCAAGTGTCATTTATACACGGTGATCAAAGTGAAAATGAGCTACCAGGATTGGGGGGCAAGGAAGATAGGAGGGTCAAACAGGGTC-GGGGAGAAGCCAGGGAGAGCTACAGAGAAACCGGATCCAATAGAGCGAGTGATGCGAGAGCTGCCCATCTTCCAATCAGCACACCCCTAGACATTGACACTGCATCAGAGTCAGGCCAAGATCCGCAGGACAGTCGAAGGTCAGCTGACGCCCTGCTCAGGTTGCAGGCCATGGCAGGAATCTTGGAAGAACAAGGCTCAGATACGGACATCTCTAGGGTGTACAATGACAAAGATCTTCTAGAC


>D4_FJ765066_GANGTOK.IND_08
GTCAGTTCCACATTGGCATCTGAACTCGGTATCACTGCCGAGGATGCAAGGCTTGTTTCAGAGATTGCAATGCATACTACCGAGGACAGGATCAGTAGAGCGGTTGGACCCAGACAAGCTCAAGTGTCATTTATACACGGTGATCAAAGTGAAAATGAGCTACCAGGATTGGGGGGCAAGGAAGATAGGAGGGTCAAACAGGGTC-GGGGAGAAGCCAGGGAGAGCTACAGAGAAACCGGATCCAATAGAGCGAGTGATGCGAGAGCTGCCCATCTTCCAATCAGCACACCCCTAGACATTGACACTGCATCAGAGTCAGGCCAAGATCCGCAGGACAGTCGAAGGTCAGCTGACGCCCTGCTCAGGTTGCAGGCCATGGCAGGAATCTTGGAAGAACAAGGCTCAGATACGGACATCTCTAGGGTGTACAATGACAAAGATCTTCTAGAC


>D8_FJ765065_GANGTOK.IND_08
GTCAGTTCCACATTGGCATCTGAACTCGGTATCACTGCCGAGGATGCAAGGCTTGTTTCAGAGATTGCAATGCATACTACTGAGGACAGAACCAGTAGAGCAGTTGGACCCAGACAAGCTCAAGTGTCGTTTCTACACGGTGATCAAAGTGAGAATGAGCTACCAGGATTGGGGGGCAAGGAAGATAGGAGGGTCAGGCAGAGTC-GGGGAGAAGCCAGGGAGAGTAATAGAGAAATCGGGTCCAGCAGATTAAGTGATGCGAGAGCTGCCCATCTTCCAACCAGCACACCCCTAGACATTGACACTGCATCGGAGTCAGGCCAAGATCCGCAGGACAGTCGAAGGTCAGCTGACGCCCTGCTCAGGCTGCAAGCCATGGCAGGAATCCTGGAAGAACAAGGCTCAGACACGGACACCCCCAGGGTGTACAATGACAGAGATCTTCTAGAC


>D4_FJ765064_GANGTOK.IND_08
GTCAGTTCCACATTGGCATCTGAACTCGGTATCACTGCCGAGGATGCAAGGCTTGTTTCAGAGATTGCAATGCATACTACCGAGGACAGGATCAGTAGAGCGGTTGGACCCAGACAAGCTCAAGTGTCATTTATACACGGTGATCAAAGTGAAAATGAGCTACCAGGATTGGGGGGCAAGGAAGATAGGAGGGTCAAACAGGGTC-GGGGAGAAGCCAGGGAGAGCTACAGAGAAACCGGATCCAATAGAGCAAGTGATGCGAGAGCTGCCCATCTTCCAATCAGCACACCCCTAGACATTGACACTGCATCAGAGTCAGGCCAAGATCCGCAGGACAGTCGAAGGTCAGCTGACGCCCTGCTCAGGTTGCAGGCCATGGCAGGAATCTTGGAAGAACAAGGCTCAGATACGGACATCTCTAGGGTGTACAATGACAAAGATCTTCTAGAC


>D4_FJ765085_Perambalur.Ind_07
GTCAGTTCCACATTGGCATCTGAACTCGGTATCACTGCCGAGGATGCAAGGCTTGTTTCAGAGATTGCAATGCATACTACTGAGGACAGGATCAGTAGAGCGGTTGGACCCAGACAAGCCCAAGTGTCATTTATACACGGTGATCAAAGTGAAAATGAGCTACCAGGATTGGGGGGCAAGGAAGATAGGAGGGTCAAACAGGGTC-GGGGGGAAGCCAGGGAGAGCTACAGAGAAACCGGATCCAGTAGAGCAAGTGATGCGAGAGCTGCCCATCTTCCAATCAGCACTCCCCTAGACATTGACACTGCATCAGAGTCAGGCCAAGATCCGCAGGACAGTCGAAGGTCAGCTGACGCCCTGCTCAGGTTGCAGGCCATGGCAGGAATCTTGGAAGAACAAGGCTCAGATACAGACATCTCTCGGGTGTACAATGACAAAGATCTTCTAGAC


>D8_FJ765084_Tuticorin.Ind_07
GTCAGTTCCACATTGGCATCTGAACTCGGTATCACTGCCGAGGATGCAAGGCTTGTTTCAGAGATTGCAATGCATACTACTGAGGACAGGACCAGTAGAGCAGTTGGACCCAGACAAGCTCAAGTGTCGTTTCTACACGGTGATCAAAGTGAGAATGAGCTACCAGGATTGGGGGGCAAGGAAGATAGGAGGGTCAGGCAGAGTC-GGGGAGAAGCCAGGGAGAGTAATAGAGAAATCGGGTCCAGCAGATTAAGTGACGCGAGAGCTGCCCATCTTCCAACCAGCACACCCCTAGACATTGACACTGCATCGGAGTCAGGCCAAGATCCGCAGGACAGTCGAAGGTCAGCTGACGCCCTGCTCAGGCTGCAAGCTATGGCAGGAATCCTGGAAGAACAAGGCTCAGACACGGACACCCCCAGGGTGTACAATGACAAAGATCTTCTAGAC


>D8_FJ765083_Villupuram.Ind_07
GTCAGTTCCACATTGGCATCTGAACTCGGTATCACTGCCGAGGATGCAAGGCTTGTTTCAGAGATTGCAATGCATACTACTGAGGACAGGACCAGTAGAGCAGTTGGACCCAGACAAGCTCAAGTGTCGTTTCTACACGGTGATCAAAGTGAGAATGAGCTACCAGGATTGGGGGGCAAGGAAGATAGGAAGGTCAGGCAGAGTC-GGGGAGAAGCCAGGGAGAGTAATAGAGAAATCGGGTCCAGCAGATTAAGTGACGCGAGAGCTGCCCATCTTCCGACCAGCACACCCCTAGACATTGACACTGCATCGGAGTCAGGCCAAGATCCGCAGGACAGTCGAAGGTCAGCTGACGCCCTGCTCAGGCTGCAAGCTATGGCAGGAATCCTGGAAGAACAAGGCTCAGACACGGACACCCCCAGGGTGTACAATGACAGATATCTTCTAGAC


>D8_FJ765082_Villupuram.Ind_07
GTCAGTTCCACATTGGCATCTGAACTCGGTATCACTGCCGAGGATGCAAGGCTTGTTTCAGAGATTGCAATGCATACTACTGAGGACAGGACCAGTAGAGCAGTTGGACCCAGACAAGCTCAAGTGTCGTTTCTACACGGTGATCAAAGTGAGAATGAGCTACCAGGATTGGGGGGCAAGGAAGATAGGAAGGTCAGGCAGAGTC-GGGGAGAAGCCAGGGAGAGTAATAGAGAAATCGGGTCCAGCAGATTAAGTGACGCGAGAGCTGCCCATCTTCCGACCAGCACACCCCTAGACATTGACACTGCATCGGAGTCAGGCCAAGATCCGCAGGACAGTCGAAGGTCAGCTGACGCCCTGCTCAGGCTGCAAGCTATGGCAGGAATCCTGGAAGAACAAGGCTCAGACACGGACACCCCCAGGGTGTACAATGACAGAGATCTTCTAGAC


>D8_FJ765081_Villupuram.Ind_07
GTCAGTTCCACATTGGCATCTGAACTCGGTATCACTGCCGAGGATGCAAGGCTTGTTTCAGAGATTGCAATGCATACTACTGAGGACAGGACCAGTAGAGCAGTTGGACCCAGACAAGCTCAAGTGTCGTTTCTACACGGTGATCAAAGTGAGAATGAGCTACCAGGATTGGGGGGCAAGGAAGATAGGAGGGTCAGGCAGAGTC-GGGGAGAAGCCAGGGAGAGTAATAGAGAAATCGGGTCCAGCAGATTAAGTGACGCGAGAGCTGCCCATCTTCCGACCAGCACACCCCTAGACATTGACACTGCATCGGAGTCAGGCCAAGATCCGCAGGACAGTCGAAGGTCAGCTGACGCCCTGCTCAGGCTGCAAGCTATGGCAGGAATCCTGGAAGAACAAGGCTCAGACACGGACACCCCCAGGGTGTACAATGACAGAGATCTTCTAGAC


>D8_FJ765080_Pudukkottai.Ind_07
GTCAGTTCCACATTGGCATCTGAACTCGGTATCACTGCCGAGGATGCAAGGCTTGTTTCAGAGATTGCAATGCATACTACTGAGGACAGGACCAGTAGAGCAGTTGGACCCAGACAAGCTCAAGTGTCGTTTCTACACGGTGATCAAAGTGAGAATGAGCTACCAGGATTGGGGGGCAAGGAAGATAGGAGGGTCAGGCAGAGTC-GGGGAGAAGCCAGGGAGAGTAATAGAGAAATCGGGTCCAGCAGATTAAGTGACGCGAGAGCTGCCCATCTTCCAACCAGCACACCCCTAGACATTGACACTGCATCGGAGTCAGGCCAAGATCCGCAGGACAGTCGAAGGTCAGCTGACGCCCTGCTCAGGCTGCAAGCTATGGCAGGAATCCTGGAAGAACAAGGCTCAGACACGGACACCCCCAGGGTGTACAATGACAGAGATCTTCTAGAC


>D8_FJ765079_Vellore.Ind_07
GTCAGTTCCACATTGGCATCTGAACTCGGTATCACTGCCGAGGATGCAAGGCTTGTTTCAGAGATTGCAATGCATACTACTGAGGACAGGACCAGTAGAGCAGTTGGACCCAGACAAGCTCAAGTGTCGTTTCTACACGGTGATCAAAGTGAGAATGAGCTACCAGGATTGGGGGGCAAGGAAGATAGGAGGGTCAGGCAGAGTC-GGGGAGAAGCCAGGGAGAGTAATAGAGAAATCGGGTCCAGCAGATTAAGTGACGCGAGAGCTGCCCATCTTCCGACCAGCACACCCCTAGACATTGACACTGCATCGGAGTCAGGCCGAGATCCGCAGGACAGTCGAAGGTCAGCTGACGCCCTGCTCAGGCTGCAAGCTATGGCAGGAATCCTGGAAGAACAAGGCTCAGACACGGACACCCCCAGGGTGTACAATGACAGAGATCTTCTAGAC


>D8_FJ765078_Villupuram.Ind_07
GTCAGTTCCACATTGGCATCTGAACTCGGTATCACTGCCGAGGATGCAAGGCTTGTTTCAGAGATTGCAATGCATACTACTGAGGACAGGACCAGTAGAGCAGTTGGACCCAGACAAGCTCAAGTGTCGTTTCTACACGGTGATCAAAGTGAGAATGAGCTACCAGGATTGGGGGGCAAGGAAGATAGGAGGGTCAGGCAGAGTC-GGGGAGAAGCCAGGGAGAGTAATAGAGAAATCGGGTCCAGCAGATTAAGTGACGCGAGAGCTGCCCATCTTCCGACCAGCACACCCCTAGACATTGACACTGCATCGGAGTCAGGCCAAGATCCGCAGGACAGTCGAAGGTCAGCTGACGCCCTGCTCAGGCTGCAAGCTATGGCAGGAATCCTGGAAGAACAAGGCTCAGACACGGACACCCCCAGGGTGTACAATGACAGAGATCTTCTAGAC


>D8_FJ765077_Madurai.Ind_06
GTCAGTTCCTCATTGGCATCTGAACTCGGTATCACTGCCGAGGATGCAAGGCTTGTTTCAGAGATTGCAATGCATACTACTGAGGACAGGACCAGTAGAGCAGTTGGACCCAGACAAGCTCAAGTGTCGTTTCTACACGGTGATCAAAGTGAGAATGAGCTACCAGGATTGGGGGGCAAGGAAGATAGGAGGGTCAGGCAGAGTC-GGGGAGAAGCCAGGGAGAGTAATAGAGAAATCGGGTCCAGCAGATTAAGTGACGCGAGAGCTGCCCATCTTTCCACCAGCACACCCCTAGACATTGACACTGCATCGGAGTCAGGCCAAGATCCGCAGGACAGTCGAAGGTCAGCTGACGCCCTGCTCAGGCTGCAAGCTATGGCAGGAATCCTGGAAGAACAAGGCTCAGACACGGACACCCCCAGGGTGTACAATGACAGAGATCTTCTAGAC


>D8_FJ765076_Madurai.Ind_06
GTCAGTTCCACATTGGCATCTGAACTCGGTATCACTGCCGAGGATGCAAGGCTTGTTTCAGAGATTGCAATGCATACTACTGAGGACAGGACCAGTAGAGCAGTTGGACCCAGACAAGCTCAAGTGTCGTTTCTACACGGTGATCAAAGTGAGAATGAGCTACCAGGATTGGGGGGCAAGGAAGATAGGAGGGTCAGGCAGAGTCTGGGGAGAAGCCAGGGAGAGTAATAGAGAAATCGGGTCCAGCAGATTAAGTGACGCGAGAGCTGCCCATCTTTCCACCAGCACACCCCTAGACATTGACACTGCATCGGAGTCAGGCCAAGATCCGCAGGACAGTCGAAGGTCAGCTGACGCCCTGCTCAGGCTGCAAGCTATGGCAGGAATCCTGGAAGAACAAGGCTCAGACACGGACACCCCCAGGGTGTACAATGACAGAGATCTTCTAGAC


>D8_FJ765075_Vellore.Ind_06
GTCAGTTCCACATTGGCATCTGAACTCGGTATCACTGCCGAGGATGCAAGGCTTGTTTCAGAGATTGCAATGCATACTACTGAGGACAGGACCAGTAGAGTAGTTGGACCCAGACAAGCTCAAGTGTCATTTCTACACGGTGATCAAAGTGAGAATGAGCTACCAGGATTGGGGGGCAAGGAAGACAAGAGGGTCAGGCAGAGTC-GGGGAGAAGCCAGGGAGAGCAACAGAGAAATCGGGTCCAGCAGATTAAGTGATGCGAGAGCTGCCCATCTTCCAACCAGCACACCCCTAGACATTGACACTGCATCGGAGTCAGGCCAAGATCCGCAGGACAGTCGAAGGTCAGCTGACGCCCTGCTCAGGCTGCAAGCCATGGCAGGAATCCTGGAAGAACAAGGCTCAGACACGGACACCCCCAGGGTGTACAATGACAGAGATCTTCTAGAC


>D8_FJ765074_Villupuram.Ind_06
GTCAGTTCCACATTGGCATCTGAACTCGGTATCACTGCCGAGGATGCAAGGCTTGTTTCAGAGATTGCAATGCATACTACTGAGGACAGGACCAGTAGAGCAGTTGGACCCAGACAAGCTCAAGTGTCGTTTCTACACGGTGATCAAAGTGAGAATGAGCTACCAGGATTGGGGGGCAAGGAAGATAGGAGGGTCAGGCAGAGTC-GGGGAGAAGCCAGGGAGAGTAATAGAGAAATCGGGTCCAGCAGATTAAGTGATGCTAGAGCTGCCCATCTTCCAACCAGCACACCCCTAGACATTGACACTGCATCGGAGTCAGGCCAAGATCCGCAGGACAGTCGAAGGTCAGCTGACGCCCTGCTCACGCTGCAAGCTATGGCAGGAATCCTGGAAGAACAAGGCTCAGACACGGACACCCCCAGGGTGTACAATGACAGAGATCTTCTAGAC


>D8_FJ765073_Krishnagiri.Ind_06
GTCAGTTCCACATTGGCATCTGAACTCGGTATCACTGCCGAGGATGCAAGGCTTGTTTCAGAGATTGCAATGCATACTACTGAGGACAGGACCAGTAGAGTAGTTGGACCCAGACAAGCTCAAGTGTCATTTCTACACGGTGATCAAAGTGAGAATGAGCTACCAGGATTGGGGGGCAAGGAAGACAAGAGGGTCAGGCAGAGTC-GGGGAGAAGCCAGGGAGAGCAACAGAGAAATCGGGTCCAGCAGATTAAGTGATGCGAGAGCTGCCCATCTTCCAACCAGCACACCCCTAGACATTGACACTGCATCGGAGTCAGGCCAAGATCCGCAGGACAGTCGAAGGTCAGCTGACGCCCTGCTCAGGCTGCAAGCCATGGCAGGAATCCTGGAAGAACAAGGCTCAGACACGGACACCCCCAGGGTGTACAATGACAGAGATCTTCTAGAC


>D5_EU123501_Nijmegen.NET_05
GTCAGTTCCACATTGGCATCTGAACTCGGTATCACTGCCGAGGATGCGAGGCTTGTTTCAGAGATTGCAATGCATACTACTGAGGACAGGATCAGCAGAGCGGTCGGACCCAGACAAGCCCAAGTGTCATTTCTACACGGTGATCAAAGTGAGAATGAGCTACCAGGATTGGGGGGCAAGGAAGATAGGAGGGTCAAACAGAGTC-AGGGAGAAGCCAGGGAGAGCTACAGAGAAACCGGGTCCAGCAGAGCAAGTGATGCGAGAGCTGCCCATCTTCCAACCGGCACACCCCTAGACATTGACACTGCATCGGAGTCAGGCCAGGATCCGCAGGACAGTCGAAGGTCAGCTGACGCCCTGCTCAGGCTGCAAGCCATGGCAGGAATCTTGGAAGAACAAGGC------------------------------------------------


>D5_EU123500_Nijmegen.NET_05
GTCAGTTCCACATTGGCATCTGAACTCGGTATCACTGCCGAGGATGCGAGGCTTGTTTCAGAGATTGCAATGCATACTACTGAGGACAGGATCAGCAGAGCGGTCGGACCCAGACAAGCCCAAGTGTCATTTCTACACGGTGATCAAAGTGAGAATGAGCTACCAGGATTGGGGGGCAAGGAAGATAGGAGGGTCAGACAGAGTC-AGGGAGAAGCCAGGGAGAGCTACAGAGAAACCGGGTCCAGCAGAGCAAGTGATGCGAGAGCTGCCCATCTTCCAACCGGCACACCCCTAGACATTGACACTGCATCGGAGTCAGGCCAGGATCCGCAGGACAGTCGAAGGTCAGCTGACGCCCTGCTCAGGCTGCAAGCCATGGCAGGAATCTTGGAAGAACAAGGCTCAGACACGGACACCCCTAGGGTGTACAATGACAGAGATCTT------


>D5_EU123499_Nijmegen.NET_06
GTCAGTTCCACATTGGCATCTGAACTCGGTATCACTGCCGAGGATGCGAGGCTTGTTTCAGAGATTGCAATGCATACTACTGAGGACAGGATCAGCAGAGCGGTCGGACCCAGACAAGCCCAAGTGTCATTTCTACACGGTGATCAAAGTGAGAATGAGCTACCAGGATTGGGGGGCAAGGAAGATAGGAGGGTCAGACAGAGTC-AGGGAGAAGCCAGGGAGAGCTACAGAGAAACCGGGTCCAGCAGAGCAAGTGATGCGAGAGCTGCCCATCTTCCAACCGGCACACCCCTAGACATTGACACTGCATCGGAGTCAGGCCAGGATCCGCAGGACAGTCGAAGGTCAGCTGACGCCCTGCTCAGGCTGCAAGCCATGGCAGGAATCTTGGAAGAACAAGGCTCAGACACGGACACCCCTAGGGTGTACAATGACAGAGATCTT------


>D8_FJ223168_Purulia.Ind_06
GTCAGTTCCACATTGGCATCTGAACTCGGTATCACTGCCGAGGATGCAAGGCTTGTTTCAGAGATTGCAATGCATACTACTGAGGACAGGACCAGTAGATCAGTTGGACCCAGACAAGCTCAAGTGTCATTTCTACACGGTGATCAAAGTGAGAATGAGCTACCAGGATTGGGAGGCAAGGAAGATAGGAGGGTCAGACAGAGTC-GGGGAGAAGCCAGGGAGAGCAACAGAGAAACCGGGTCCGGCAGATTAAGTGATGCGAGAGCTGCCCATCTTCCAACCAGCACACCCCCAGACATTGACACTGCATCGGAGTCAGGCCAAGATCTGCAGGACAGTCGAAGGTCAGCTGACGCCCTGCTCAGGCTGCAAGCCATGGCAGGAATCCTGGAAGAACAGGGCTCAGACACGGACACCACTAGGGTGTACAATGACAGAGATCTTCTAGAC


>D8_FJ223167_Purulia.Ind_07
GTCAGTTCCACATTGGCATCTGAACTCGGTATCACTGCCGAGGATGCAAGGCTTGTTTCAGAGATTGCAATGCATACTACTGAGGACAGGACCAGTAGATCAGTTGGACCCCGACAAGCTCAAGTGTCATTCCTGCACGGTGATCAAAGTGAGAATGAGCTACCAGGATTGGGAGGCAAGGAAGATAAGAGGGTCAGACAGAGTC-GGGGAGAAGCCAGGGAGGGCAACAGAGAAATCGGGTCCAGCAGATTAAGTGATGCGAGAGCTGCCCATCTTCCAACCAGCACACCCCTAGACATTGACACTGCATCGGAGTCAGGCCAAGATCTGCAGGACAGTCGAAGGTCAGCTGACGCCCTGCTCAGGCTGCAAGCCATGGCAGGAATCCTGGAAGAACAGGGCTCAGACACGGACACCACTAGGGTGTACAATGACAGAGATCTTCTAGAC


>D4_FJ223166_Nainital.Ind_04
GTCAGTTCCACATTGGCATCTGAACTCGGTATCACTGCCGAGGATGCAAGGCTTGTTTCAGAGATTGCAATGCACACTACTGAGGACAGGATCAGTAGAGCGGTTGGACCCAGACAAGCCCAAGTGTCATTTATACACGGTGATCAAAGTGAAAATGAGTTACCAGGATTAGGGGGCAAGGAAGACAGGAGGGTCAAACAGAGTC-GGGGGGAAGCCAGGGAGAGCCACAGAGAAACCGGATCCAGCAGAGCAAGTGATGCGAGAGCTGCCCATCTTCCAATCAGCACACCCCTAGACATTGACACTGCATCAGAGTCAGGCCAAGATCCGCAAGACAGTCGAAGGTCAGCTGACGCCCTGCTCAGGTTGCAGGCCATGGCAGGAATCTTGGAAGAACAAGGCTCAGATACGGACATCTCCAGGGTGTACAATGACAAAGATCTTCTAGAC


>D4_FJ223165_Nainital.Ind_04
GTCAGTTCCACATTGGCATCTGAACTCGGTATCACTGCCGAGGATGCAAGGCTTGTTTCAGAGATTGCAATGCACACTACTGAGGACAGGATCAGTAGAGCGGTTGGACCCAGACAAGCCCAAGTGTCATTTATACACGGTGATCAAAGTGAAAATGAGTTACCAGGATTAGGGGGCAAGGAAGACAGGAGGGTCAAACAGAGTC-GGGGGGAAGCCAGGGAGAGCCACAGAGAAACCGGATCCAGCAGAGCAAGTGATGCGAGAGCTGCCCATCTTCCAATCAGCACACCCCTAGACATTGACACTGCATCAGAGTCAGGCCAAGATCCGCAAGACAGTCGAAGGTCAGCTGACGCCCTGCTCAGGTTGCAGGCCATGGCAGGAATCTTGGAAGAACAAGGCTCAGATACGGACATCTCCAGGGTGTACAATGACAAAGATCTTCTAGAC


>D4_FJ223164_Nainital.Ind_04
GTCAGTTCCACATTGGCATCTGAACTCGGTATCACTGCCGAGGATGCAAGGCTTGTTTCAGAGATTGCAATGCACACTACTGAGGACAGGATCAGTAGAGCGGTTGGACCCAGACAAGCCCAAGTGTCATTTATACACGGTGATCAAAGTGAAAATGAGTTACCAGGATTAGGGGGCAAGGAAGACAGGAGGGTCAAACAGAGTC-GGGGGGAAGCCAGGGAGAGCCACAGAGAAACCGGATCCAGCAGAGCAAGTGATGCGAGAGCTGCCCATCTTCCAATCAGCACACCCCTAGACATTGACACTGCATCAGAGTCAGGCCAAGATCCGCAAGACAGTCGAAGGTCAGCTGACGCCCTGCTCAGGTTGCAGGCCATGGCAGGAATCTTGGAAGAACAAGGCTCAGATACGGACATCTCCAGGGTGTACAATGACAAAGATCTTCTAGAC


>D4_FJ223163_Nainital.Ind_04
GTCAGTTCCACATTGGCATCTGAACTCGGTATCACTGCCGAGGATGCAAGGCTTGTTTCAGAGATTGCAATGCACACTACTGAGGACAGGATCAGTAGAGCGGTTGGACCCAGACAAGCCCAAGTGTCATTTATACACGGTGATCAAAGTGAAAATGAGTTACCAGGATTAGGGGGCAAGGAAGACAGGAGGGTCAAACAGAGTC-GGGGGGAAGCCAGGGAGAGCCACAGAGAAACCGGATCCAGCAGAGCAAGTGATGCGAGAGCTGCCCATCTTCCAATCAGCACACCCCTAGACATTGACACTGCATCAGAGTCAGGCCAAGATCCGCAAGACAGTCGAAGGTCAGCTGACGCCCTGCTCAGGTTGCAGGCCATGGCAGGAATCTTGGAAGAACAAGGCTCAGATACGGACATCTCCAGGGTGTACAATGACAAAGATCTTCTAGAC


>D4_FJ223162_Nainital.Ind_04
GTCAGTTCCACATTGGCATCTGAACTCGGTATCACTGCCGAGGATGCAAGGCTTGTTTCAGAGATTGCAATGCACACTACTGAGGACAGGATCAGTAGAGCGGTTGGACCCAGACAAGCCCAAGTGTCATTTATACACGGTGATCAAAGTGAAAATGAGTTACCAGGATTAGGGGGCAAGGAAGACAGGAGGGTCAAACAGAGTC-GGGGGGAAGCCAGGGAGAGCCACAGAGAAACCGGATCCAGCAGAGCAAGTGATGCGAGAGCTGCCCATCTTCCAATCAGCACACCCCTAGACATTGACACTGCATCAGAGTCAGGCCAAGATCCGCAAGACAGTCGAAGGTCAGCTGACGCCCTGCTCAGGTTGCAGGCCATGGCAGGAATCTTGGAAGAACAAGGCTCAGATACGGACATCTCCAGGGTGTACAATGACAAAGATCTTCTAGAC


>D4_FJ223161_Pune.Ind_05
GTCAGTTCCACATTGGCATCTGAACTCGGTATCACTGCCGAGGATGCAAGGCTTGTTTCAGAGATTGCAATGCATACTACTGAGGACAGGATCAGTAGAGCGGTTGGACCCAGACAAGCCCAAGTGTCATTTATACACGGTGATCAAAGTGAAAATGAGCTACCAGGATTGGGGGGCAAGGAAGATAGGAGGGTCAAACAGGGTC-GGGGGGAAGCCAGGGAGAGCTACAGAGAAACCGGATCCAGTAGAGCAAGTGATGCGAGAGCTGCCCATCTTCCAATCAGCACTCCCCTAGACATTGACACTGCATCAGAGTCAGGCCAAGATCCGCAGGACAGTCGAAGGTCAGCTGACGCCCTGCTCAGGTTGCAGGCCATGGCAGGAATCTTGGAAGAACAAGGCTCAGATACAGACATCTCTCGGGTGTACAATGACAAAGATCTTCTAGAC


>D4_FJ223160_Pune.Ind_05
GTCAGTTCCACATTGGCATCTGAACTCGGTATCACTGCCGAGGATGCAAGGCTTGTTTCAGAGATTGCAATGCATACTACTGAGGACAGGATCAGTAGAGCGGTTGGACCCAGACAAGCCCAAGTGTCATTTATACACGGTGATCAAAGTGAAAATGAGCTACCAGGATTGGGGGGCAAGGAAGATAGGAGGGTCAAACAGGGTC-GGGGGGAAGCCAGGGAGAGCTACAGAGAAACCGGATCCAGTAGAGCAAGTGATGCGAGAGCTGCCCATCTTCCAATCAGCACTCCCCTAGACATTGACACTGCATCAGAGTCAGGCCAAGATCCGCAGGACAGTCGAAGGTCAGCTGACGCCCTGCTCAGGTTGCAGGCCATGGCAGGAATCTTGGAAGAACAAGGCTCAGATACAGACATCTCTCGGGTGTACAATGACAAAGATCTTCTAGAC


>D8_FJ223159_Pune.Ind_05
GTCAGTTCCACATTGGCATCTGAACTCGGTATCACTGCCGAGGATGCAAGGCTTGTTTCAGAGATTGCAATGCATACTACTGAGGACAGGACCAGTAGAGCAGTTGGACCCAGACAAGCTCAAGTGTCATTTCTACACGGTGATCAAAGTGAGAATGAGCTACCAGGATTGGGGGGCAAGGAAGACAGGAGGGTCAGACAGAGTC-GGGGAGAAGCCAGGGAGAGCAACAGAGAAACCGGGTCCAGCAGATTAAGTGATGCGAGAGCTGCCCATCTTCCAACCAGCACACCCCTAGACATTGACACTGCATCGGAGTCAGGCCAAGATCCGCAGGACAGTCGAAGGTCAGCTGACGCCCTGCTCAGGCTGCAAGCCATGGCAGGAATCCTGGAAGAACAAGGCTCAGACACGGACACCCCCAGGGTGTACAATGACAGAGATCTTCTAGAC


>D8_FJ223158_Pune.Ind_05
GTCAGTTCCACATTGGCATCTGAACTCGGTATCACTGCCGAGGATGCAAGGCTTGTTTCAGAGATTGCAATGCATACTACTGAGGACAGGACCAGTAGAGCAGTTGGACCCAGACAAGCTCAAGTGTCATTTCTACACGGTGATCAAAGTGAGAATGAGCTACCAGGATTGGGGGGCAAGGAAGACAGGAGGGTCAGACAGAGTC-GGGGAGAAGCCAGGGAGAGCAACAGAGAAACCGGGTCCAGCAGATTAAGTGATGCGAGAGCTGCCCATCTTCCAACCAGCACACCCCTAGACATTGACACTGCATCGGAGTCAGGCCAAGATCCGCAGGACAGTCGAAGGTCAGCTGACGCCCTGCTCAGGCTGCAAGCCATGGCAGGAATCCTGGAAGAACAAGGCTCAGACACGGACACCCCCAGGGTGTACAATGACAGAGATCTTCTAGAC


>D8_FJ223157_Pune.Ind_05
GTCAGTTCCACATTGGCATCTGAACTCGGTATCACTGCCGAGGATGCAAGGCTTGTTTCCGAGATTGCAATGCATACTACTGAGGACAGGACCAGTAGAGCAGTTGGACCCAGACAAGCTCAAGTGTCGTTTCTACACGGTGATCAAAGCGAGAATGAGCTACCAGGATTGGGGGGCAAGGAAGATAGGAGGGTCAGGCAGAGTC-GGGGAGAAGCCAGGGAGAGTAATAGAGAAATCGGGTCCAGCAGATTAAGTGATGCGAGAGCTGCCCATCTTCCAACCAGCACACCCCTAGACATTGACACTGCATCGGAGTCAGGCCAAGATCCGCAGGACAGTCGAAGGTCAGCTGACGCCCTGCTCAGGCTGCAAGCTATGGCAGGAATCCTGGAAGAACAAGGCTCAGACACGGACACCCCCAGGGTGTACAATGGCAGAGATCTTCTAGAC


>D8_FJ223156_Pune.Ind_05
GTCAGTTCCACATTGGCATCTGAACTCGGTATCACTGCCGAGGATGCAAGGCTTGTTTCCGAGATTGCAATGCATACTACTGAGGACAGGACCAGTAGAGCAGTTGGACCCAGACAAGCTCAAGTGTCGTTTCTACACGGTGATCAAAGCGAGAATGAGCTACCAGGATTGGGGGGCAAGGAAGATAGGAGGGTCAGGCAGAGTC-GGGGAGAAGCCAGGGAGAGTAATAGAGAAATCGGGTCCAGCAGATTAAGTGATGCGAGAGCTGCCCATCTTCCAACCAGCACACCCCTAGACATTGACACTGCATCGGAGTCAGGCCAAGATCCGCAGGACAGTCGAAGGTCAGCTGACGCCCTGCTCAGGCTGCAAGCTATGGCAGGAATCCTGGAAGAACAAGGCTCAGACACGGACACCCCCAGGGTGTACAATGACAGAGATCTTCTAGAC


>D8_FJ223155_Pune.Ind_05
GTCAGTTCCACATTGGCATCTGAACTCGGTATCACTGCCGAGGATGCAAGGCTTGTTTCAGAGATTGCAATGCATACTACTGAGGACAGGACCAGTAGAGCAGTTGGACCCAGACAAGCTCAAGTGTCATTTCTACACGGTGATCAAAGTGAGAATGAGCTACCAGGATTGGGGGGCAAGGAAGATAGGAGGGTCAGACAGAGTC-GGGGAGAAGCCAGGGAGAGCAACAGAGAAACCGGGTCCAGCAGATTAAGTGATGCGAGAGCTGCCCATCTTCCAACCAGCACACCCCCAGACATTGACACTGCATCGGAGTCAGGCCAAGATCCGCAGGACAGTCGAAGGTCAGCTGACGCCCTGCTCAGGCTGCAAGCCATGGCAGGAATCCTGGAAGAACAAGGCTCAGACACGGACACCCCCAGGGTGTACAATGACAGAGATCTTCTAGAC


>D8_FJ223154_Pune.Ind_05
GTCAGTTCCACATTGGCATCTGAACTCGGTATCACTGCCGAGGATGCAAGGCTTGTTTCAGAGATTGCAATGCATACTACTGAGGACAGGACCAGTAGAGCAGTTGGACCCAGACAAGCTCAAGTGTCATTTCTACACGGTGATCAAAGTGAGAATGAGCTACCAGGATTGGGGGGCAAGGAAGATAGGAGGGTCAGACAGAGTC-GGGGAGAAGCCAGGGAGAGCAACAGAGAAACCGGGTCCAGCAGATTAAGTGATGCGAGAGCTGCCCATCTTCCAACCAGCACACCCCCAGACATTGACACTGCATCGGAGTCAGGCCAAGATCCGCAGGACAGTCGAAGGTCAGCTGACGCCCTGCTCAGGCTGCAAGCCATGGCAGGAATCCTGGAAGAACAAGGCTCAGACACGGACACCCCCAGGGTGTACAATGACAGAGATCTTCTAGAC


>D8_FJ223153_Pune.Ind_05
GTCAGTTCCACATTGGCATCTGAACTCGGTATCACTGCCGAGGATGCAAGGCTTGTTTCAGAGATTGCAATGCATACTACTGAGGACAGGACCAGTAGAGCAGTTGGACCCAGACAAGCTCAAGTGTCGTTTCTACACGGTGATCAAAGTGAGAATGAGCTACCAGGATTGGGGGGCAAGGAAGATAGGAGGGTCAGGCAGAGTC-GGGGAGAAGCCAGGGAGAGTAATAGAGAAATCGGGTCCAGCAGATTAAGTGATGCGAGAGCTGCCCATCTTCCAACCAGCACACCCCTAGACATTGACACTGCATCGGAGTCAGGCCAAGATCCGCAGGACAGTCGAAGGTCAGCTGACGCCCTGCTCAGGCTGCAAGCTATGGCAGGAATCCTGGAAGAACAAGGCTCAGACACGGACACCCCCAGGGTGTACAATGACAGAGATCTTCTAGAC


>D7_FJ223152_Pune.Ind_07
GTCAGTTCTACACTGGCATCTGAACTCGGTATCACTGCCGAGGATGCAAGGCTTGTTTCAGAGATTGCGATGCATACTACTGAGGACAGGACCAGTAGAGCGGTTGGACCCAGACAAGCCCAAGTGTCATTTCTACACGGTGATCAAAGTGAGAATGAGCTACCAAGGTTGGGGGGCAAGGAAGACAGGAGGGTCAAACAGAGTC-GGGGAGAAGCCAGGGAGAGCTACAGAGAGACCGGGTCCAGCAGAGCAAGTGATGCGAGAGCTGCCCATCTTCCAACCAGCACACCCCTAGACATTGACACTGCATCGGAGTCAGGCCAAGATCTGCAGGACAGCCGACGGTCAGCTGACGCTCTGCTCAGGCTGCAAGCCATGGCAGGAATCTTGGAAGAACAAAGCTCAGACACGGACACCCCTAAGGTGTACAATGACAGAGATCTTCTAGAC


>D8_FJ223151_Pune.Ind_07
GTCAGTTCCACATTGGCATCTGAACTCGGTATCACTGCCGAGGATGCAAGGCTTGTTTCAGAGATTGCAATGCATACTACTGAGGACAGGTCCAGTAGAGCAGTTGGACCCAGACAAGCTCAAGTGTCGTTTCTACACGGTGATCAAAGTGAGAATGAGCTACCAGGATTGGGGGGCAAGGAAGATAGGAGGGTCAGGCAGAGTC-GGGGAGAAGCCAGGGAGAGTAATAGAGAAATCGGGTCCAGCAGATTAAGTGATGCGAGAGCTGCCCATCTTCCAACCAGCACACCCCTAGACATTGACACTGCATCGGAGTCAGGCCAAGATCCGCAGGACAGTCGAAGGTCAGCTGACGCCCTGCTCAGGCTGCAAGCTATGGCAGGAATCCTGGAAGAACAAGGCTCAGACACGGACACCCCCAGGGTGTACAATGACAGAGATCTTCTAGAC


>D8_FJ223150_Pune.Ind_06
GTCAGTTCCACATTGGCATCTGAACTCGGTATCACTGCCGAGGATGCAAGGCTTGTTTCAGAGATTGCAATGCATACTACTGAGGACAGGACCAGTAGAGTAGTTGGACCCAGACAAGCTCAAGTGTCATTTCTACACGGTGATCAAAGTGAGAATGAGCTACCAGGATTGGGGGGCAAGGAAGATAAGAGGGTCAGGCAGAGTC-GGGGAGAAGCTAGGGAGAGTAACAGAGAAATCGGGTCCAGCAGATTAAGTGATGCGAGAGCTGCCCATCTTCCAACCAGCACACCCCTAGACATTGACACTGCATCGGAGTCAGGCCAAGATCCGCAGGACAGTCGAAGGTCAGCTGACGCCCTGCTCAGGCTGCAAGCCATGGCAGGAATCCTGGAAGAACAAGGCTCAGACACGGACACCCCCAGGGTGTACAATGACAGAGATCTTCTAGAC


>D4_FJ223149_Leh.Ind_07
GTCAGTTCCACATTGGCATCTGAACTCGGTATCACTGCCGAGGATGCAAGGCTTGTTTCAGAGATTGCAATGCATACTACTGAGGACAGGATCAGTAGAGCGGTTGGACCCAGACAAGCCCAAGTGTCATTTATACACGGTGATCAAAGTGAAAATGAGCTACCGGGATTGGGGGGCAAGGAAGATAGGAGGGTCAAACAGGGTC-GGGGGGAAGCCAGGGAGAGCTACAGAGAAACCGGATCCAGTAGAGCAAGTGATGCGAGAGCTGCCCATCTTCCAATCAGCACTCCCCTAGACATTGACACTGCATCAGAGTCAGGCCAAGATCCGCAGGACAGTCGAAGGTCAGCTGACGCCCTGCTCAGGTTGCAGGCCATGGCAGGAATCTTGGAAGAACAAGGCTCAGATACGGACATCTCTAGGGTGTACAATGACAAAGATCTTCTAGAC


>D4_FJ223148_Kangra.Ind_06
GTCAGTTCCACATTGGCATCTGAACTCGGTATCACTGCCGAGGATGCAAGGCTTGTTTCAGAGATTGCAATGCATACTACTGAGGACAGGATCAGTAGAGCGGTTGGACCCAGGCAAGCCCAAGTGTCATTTATACACGGTGATCAAAGTGAAAATGAGCTACCAGGATTGGGGGGCAAGGAAGATAGGAGGGTCAAACAGGGTC-GGGGGGAAGCCAGGGAGAGCTACAGAGAAACCGGATCCAGTAGAGCAAGTGATGCGAGAGCTGCCCATCTTCCAATCAGCACTCCCCTAGACATTGACACTGCATCAGAGTCAGGCCAAGATCCGCAGGACAGTCGAAGGTCAGCTGACGCCCTGCTCAGGTTGCAGGCCATGGCAGGAATCTTGGAAGAACAAGGCTCAGATACGGACATCTCTAGGGTGTACAATGACAAAGATCTTCTAGAC


>D4_FJ223147_Kangra.Ind_06
GTCAGTTCCACATTGGCATCTGAACTCGGTATCACTGCCGAGGATGCAAGGCTTGTTTCAGAGATTGCAATGCATACTACTGAGGACAGGATCAGTAGAGCGGTTGGACCCAGGCAAGCCCAAGTGTCATTTATACACGGTGATCAAAGTGAAAATGAGCTACCAGGATTGGGGGGCAAGGAAGATAGGAGGGTCAAACAGGGTC-GGGGGGAAGCCAGGGAGAGCTACAGAGAAACCGGATCCAGTAGAGCAAGTGATGCGAGAGCTGCCCATCTTCCAATCAGCACTCCCCTAGACATTGACACTGCATCAGAGTCAGGCCAAGATCCGCAGGACAGTCGAAGGTCAGCTGACGCCCTGCTCAGGTTGCAGGCCATGGCAGGAATCTTGGAAGAACAAGGCTCAGATACGGACATCTCTAGGGTGTACAATGACAAAGATCTTCTAGAC


>D8_FJ223146_Vijayawada.Ind_06
GTCAGTTCCACATTGGCATCTGAACTCGGTATCACTGCCGAGGATGCAAGGCTTGTTTCAGAGATTGCAATGCATACTACTGAGGACAGGGCCAGTAGAGCAGTTGGACCCAGACAAGCTCAAGTGTCGTTTCTACACGGTGATCAAAGTGAGAATGAGCTACCAGGATTGGGGGGCAAGGAAGATAGGAGGGTCAGGCAGAGTC-GGGGAGAAGCCAGGGAGAGTAATAGAGAAATCGGGTCCAGCAGATTAAGTGATGCGAGAGCTGCCCATCTTCCAACCAGCACACCCCTAGACATTGACACTGCATCGGAGTCAGGCCAAGATCCGCAGGACAGTCGAAGGTCAGCTGACGCCCTGCTCAGGCTGCAAGCTATGGCAGGAATCCTGGAAGAACAAGGCTCAGACACGGACACCCCCAGGGTGTACAATGACAGAGATCTTCTAGAC


>D4_FJ223145_Vijayawada.Ind_06
GTCAGTTCCACATTGGCATCTGAACTCGGTATCACTGCCGAGGATGCAAGGCTTGTTTCAGAGATTGCAATGCATACTACTGAGGACAGGATCAGTAGAGCGGTTGGACCCAGACAAGCCCAAGTGTCATTTATACACGGTGATCAAAATGAAAATGAGCTACCAGGATTGGGGGGCAAGGAAGATAGGAGGGTCAAACAGGGTC-GGGGGGAAGCCAGGGAGAGCTACAGAGAAACCGGATCCAGTAGAGCAAGTGATGCGAGAGCTGCCCATCTTCCAATCAGCACCCCCCTAGACATTGACACTGCATCAGAGTCAGGCCAAGATCCGCAGGACAGTCGAAGGTCAGCTGACGCCCTGCTCAGGCTGCAGGCCATGGCAGGAATCCTGGAAGAACAAGGCTCAGATACAGACATCTCTAGGGTGTACAATGACAAAGATCTTCTAGAC


>D8_FJ223144_Vijayawada.Ind_07
GTCAGTTCCACATTGGCATCTGAACTCGGTATCACTGCCGAGGATGCAAGGCTTGTTTCAGAGATTGCAATGCATACTACTGAGGACAGGACCAGTAGAGCAGTTGGACCCAGACAAGCTCAAGTGTCGTTTCTACACGGTGATCAAAGTGAGAATGAGCTACCAGGATTGGGGGGCAAGGAAGATAGGAGGGTCAGGCAGAGTC-GGGGAGAAGCCAGGGAGGGTAATAGAGAAATCGGGTCCAGCAGATTAAGTGACGCGAGAGCTGCCCATCTTCCAACCAGCACACCCCTAGACATTGACACTGCATCGGAGTCAGGCCAAGATCCGCAGGACAGTCGAAGGTCAGCTGACGCCCTGCTCAGGCTGCAAGCTATGGCAGGAATCCTGGAAGAACAAGGCTCAGACACGGACACCCCCAGGGTGTACAATGACAGAGATCTTCTAGAC


>D4_FJ223143_Vijayawada.Ind_06
GTCAGTTCCACATTGGCATCTGAACTCGGTATCACTGCCGAGGATGCAAGGCTTGTTTCAGAGATTGCAATGCATACTACTGAGGACAGGATCAGTAGAGCGGTTGGACCCAGACAAGCCCAAGTGTCATTTATACACGGTGATCAAAGTGAAAATGAGCTACCAGGATTGGGGGGCAAGGAGGATAGGAGGGTCAAACAGGGTC-GGGGGGAAGCCAGGGAGAGCTACAGAGAAACCGGATCCAGTAGAGCAAGTGATGCGAGAGCTGCCCATCTTCCAATCAGCACTCCCCTAGACATTGACACTGCATCAGAGTCAGGCCAAGATCCGCAGGACAGTCGAAGGTCAGCTGACGCCCTGCTCAGGTTGCAGGCCATGGCAGGAATCTTGGAAGAACAAGGCTCAGATACAGACATCTCTCGGGTGTACAATGACAAAGATCTTCTAGAC


>D8_FJ223142_Vijayawada.Ind_06
GTCAGTTCCACACTGGCATCTGAACTCGGTATCACTGCCGAGGATGCAAGGCTTGTTTCAGAGATTGCAATGCATACTACTGAGGACAGGACCAGCAGAGCAGTGGGACCCAGACAAGCTCAAGTGTCATTTCTACACGGTGATCAAAGTGAGAATGAGCTAACAGGATTGGGGGGGAAGGAAGATAGGAGAGTCAGACAGAGTC-GGGGAGAAGCCAGGGAGAGCAACAGAGAAACCGGGTCCAGCAGATTAAGTGATGCGAGAGCTGCCCATCTTCCAACCAGCACACCCCTAGACATTGACACTGCATCAGAGTCAGGCCAAGATCCGCAGGACAGTCGGAGGTCAGCTGACGCCCTGCTCAGGCTGCAAGCCATGGCAGGAATCTTGGAAGAACAAGGCTCAGACACGGACACCCCTAGGGTGTACAATGACAGAGATCTTCTAGAC


>D8_FJ223141_Vijayawada.Ind_07
GTCAGTTCCACACTGGCATCTGAACTCGGTATCACTGCCGAGGATGCAAGGCTTGTTTCAGAGATTGCAATGCATACTACTGAGGACAGGACCAGCAGAGCAGTGGGACCCAGACAAGCTCAAGTGTCATTTCTACACGGTGATCAAAGTGAGAATGAGCTAACAGGATTGGGGGGGAAGGAAGATAGGAGAGTCAGACAGAGTC-GGGGAGAAGCCAGGGAGAGCAACAGAGAAACCGGGTCCAGCAGATTAAGTGATGCGAGAGCTGCCCATCTTCCAACCAGCACACCCCTAGACATTGACACTGCATCAGAGTCAGGCCAAGATCCGCAGGACAGTCGGAGGTCAGCTGACGCCCTGCTCAGGCTGCAAGCCATGGCAGGAATCTTGGAAGAACAAGGCTCAGACACGGACACCCCTAGGGTGTACAATGACAGAGATCTTCTAGAC


>D8_FJ223140_Vijayawada.Ind_07
GTCAGTTCCACATTGGCATCTGAACTCGGTATCACTGCCGAGGATGCAAGGCTTGTTTCAGAGATTGCAATGCATACTACTGAGGACAGGACCAGTAGAGCAGTTGGACCCAGACAAGCTCAAGTGTCGTTTCTACACGGTGATCAAAGTGAGAATGAGCTACCAGGATTGGGGGGCAAGGAAGATAGGAGGGTCAGGCAGAGTC-GGGGAGAAGCCAGGGAGAGTAATAGAGAAATCGGGTCCAGCAGATTAAGTGATGCGAGAGCTGCCCATCTTCCAACCAGCACACCCCTAGACATTGACACTGCATCGGAGTCAGGCCAAGATCCGCAGGACAGTCGAAGGTCAGCTGACGCCCTGCTCAGGCTGCAAGCTATGGCAGGAATCCTGGAAGAACAAGGCTCAGACACGGACACCCCCAGGGTGTACAATGACAGAGATCTTCTAGAC


>D8_FJ223139_Vijayawada.Ind_07
GTCAGTTCCACATTGGCATCTGAACTCGGTATCACTGCCGAGGATGCAAGGCTTGTTTCAGAGATTGCAATGCATACTACTGAGGACAGGACCAGTAGAGTAGTTGGACCCAGACAAGCTCAAGTGTCATTTCTACACGGTGATCAAAGTGAGAATGAGCTACCAGGATTGGGGGGCAAGGAAGATAAGAGGGTCAGGCAGAGTC-GGGGAGAAGCCAGGGAGAGTAACAGAGAAATCGGGTCCAGCAGATTAAGTGATGCGAGAGCTGCCCATCTTCCAACCAGCACACCCCTAGACATTGACACTGCATCGGAGTCAGGCCAAGATCCGCAGGACAGTCGAAGGTCAGCTGACGCCCTGCTCAGGCTGCAAGCCATGGCAGGAATCCTGGAAGAACAAGGCTCAGACACGGACACCCCCAGGGTGTACAATGACAGAGATCTTCTAGAC


>D8_FJ223138_Vijayawada.Ind_07
GTCAGTTCCACACTGGCATCTGAACTCGGTATCACTGCCGAGGATGCAAGGCTTGTTTCAGAGATTGCAATGCATACTACTGAGGACAGGACCAGCAGAGCAGTGGGACCCAGACAAGCTCAAGTGTCATTTCTACACGGTGATCAAAGTGAGAATGAGCTAACAGGATTGGGGGGGAAGGAAGATAGGAGAGTCAGACAGAGTC-GGGGAGAAGCCAGGGAGAGCAACAGAGAAACCGGGTCCAGCAGATTAAGTGATGCGAGAGCTGCCCATCTTCCAACCAGCACACCCCTAGACATTGACACTGCATCAGAGTCAGGCCAAGATCCGCAGGACAGTCGGAGGTCAGCTGACGCCCTGCTCAGGCTGCAAGCCATGGCAGGAATCTTGGAAGAACAAGGCTCAGACACGGACACCCCTAGGGTGTACAATGACAGAGATCTTCTAGAC


>D4_FJ223137_Vijayawada.Ind_07
GTCAGTTCCACATTGGCATCTGAACTCGGTATCACTGCCGAGGATGCAAGGCTTGTTTCAGAGATTGCAATGCATACTACTGAGGACAGGATCAGTAGAGCGGTTGGACCCAGACAAGCCCAAGTGTCATTTATACATGGTGATCAAAGTGAAAATGAGCTACCAGGATTGGGGGGCAAGGAAGATAGGAGGGTCAAACAGAGTC-GGGGGGAAGCCAGGGAGAGCTACAGAGAAACCGGATCCAGTAGAGCAAGTGATGCGAGAGCTGCCCATCTTCCAATCAGCACACCCCTAGACATTGACACTGCATCAGAGTCAGGCCAAGATCCGCAGGACAGTCGAAGGTCAACTGACGCCCTGCTCAGGTTGCAGGCCATGGCAGGAATCTTGGAAGAACAAGGCTCAGATACGGACATCTCTAGGGTGTACAATGACAAAGATCTTCTAGAC


>D4_FJ223136_Vijayawada.Ind_07
GTCAGTTCCACATTGGCATCTGAACTCGGTATCACTGCCGAGGATGCAAGGCTTGTTTCAGAGATTGCAATGCATACTACTGAGGACAGGATCAGTAGAGCGGTTGGACCCAGACAAGCCCAAGTGTCATTTATACATGGTGATCAAAGTGAAAATGAGCTACCAGGATTGGGGGGCAAGGAAGATAGGAGGGTCAAACAGAGTC-GGGGGGAAGCCAGGGAGAGCTACAGAGAAACCGGATCCAGTAGAGCAAGTGATGCGAGAGCTGCCCATCTTCCAATCAGCACACCCCTAGACATTGACACTGCATCAGAGTCAGGCCAAGATCCGCAGGACAGTCGAAGGTCAACTGACGCCCTGCTCAGGTTGCAGGCCATGGCAGGAATCTTGGAAGAACAAGGCTCAGATACGGACATCTCTAGGGTGTACAATGACAAAGATCTTCTAGAC


>D4_FJ223135_Vijayawada.Ind_07
GTCAGTTCCACATTGGCATCTGAACTCGGTATCACTGCCGAGGATGCAAGGCTTGTTTCAGAGATTGCAATGCATACTACTGAGGACAGGATCAGTAGAGCGGTTGGACCCAGACAAGCCCAAGTGTCATTTATACATGGTGATCAAAGTGAAAATGAGCTACCAGGATTGGGGGGCAAGGAAGATAGGAGGGTCAAACAGAGTC-GGGGGGAAGCCAGGGAGAGCTACAGAGAAACCGGATCCAGTAGAGCAAGTGATGCGAGAGCTGCCCATCTTCCAATCAGCACACCCCTAGACATTGACACTGCATCAGAGTCAGGCCAAGATCCGCAGGACAGTCGAAGGTCAACTGACGCCCTGCTCAGGTTGCAGGCCATGGCAGGAATCTTGGAAGAACAAGGCTCAGATACGGACATCTCTAGGGTGTACAATGACAAAGATCTTCTAGAC


>D8_FJ223134_Vijayawada.Ind_07
GTCAGTTCCACATTGGCATCTGAACTCGGTATCACTGCCGAGGATGCAAGGCTTGTTTCAGAGATTGCAATGCATACTACTGAGGACAGGACCAATAGAGCAGTTGGACCCAGACAAGCTCAAGTGTCGTTTCTACACGGTGATCAAAGTGAGAATGAGCTACCAGGATTGGGGGGCAAGGAAGATAGGAGGGTCAGGCAGAGTC-GGGGAGAAGCCAGGGAGAGTAATAGAGAAATCGGGTCCAGCAGATTAAGTGATGCGAGAGCTGCCCATCTTCCAACCAGCACACCCCTAGACATTGACACTGCATCGGAGTCAGGCCAAGATCCGCAGGACAGTCGAAGGTCAGCTGACGCCCTGCTCAGGCTGCAAGCTATGGCAGGAATCCTGGAAGAACAAGGCTCAGACACGGACACCCCCAGGGTGTACAATGACAGAGATCTTCTAGAC


>D8_FJ223133_Vijayawada.Ind_07
GTCAGTTCCACATTGGCATCTGAACTCGGTATCACTGCCGAGGATGCAAGGCTTGTTTCAGAGATTGCAATGCATACTACTGAGGACAGGGCCAGTAGAGCAGTTGGACCCAGACAAGCTCAAGTGTCGTTTCTACACGGTGATCAAAGTGAGAATGAGCTACCAGGATTGGGGGGCAAGGAAGATAGGAGGGTCAGGCAGAGTC-GGGGAGAAGCCAGGGAGAGTAATAGAGAAATCGGGTCCAGCAGATTAAGTGATGCGAGAGCTGCCCATCTTCCAACCAGCACACCCCTAGACATTGACACTGCATCGGAGTCAGGCCAAGATCCGCAGGACAGTCGAAGGTCAGCTGACGCCCTGCTCAGGCTGCAAGCTATGGCAGGAATCCTGGAAGAACAAGGCTCAGACACGGACACCCCCAGGGTGTACAATGACAGAGATCTTCTAGAC


>D4_FJ196402_Papumpare.Ind_07
GTCAGTTCCACATTGGCATCTGAACTCGGTATCACTGCCGAGGATGCAAGGCTTGTTTCAGAGATTGCAATGCATACTACTGAGGACAGGATCAGTAGAGCGGTTGGACCCAGACAAGCCCAAGTGTCATTTATACACGGTGATCAAAGTGAAAATGAGCTACCAGGATTGGGGGGCAAGGAAGATAGGAGGGTCAAACAGAGTC-GGGGGGAAGCCAGGGAGAGCTACAGAGAAACCGGATCCAGTAGAGCAAGTGATGCGAGAGCTGCCCATCTTCCAATCAGCACACCCCTAGACATTGACACTGCATCAGAGTCAGGCCAAGATCCGCAGGACAGTCGAAGGTCAACTGACGCCCTGCTCAGGTTGCAGGCCATGGCAGGAATCTTGGAAGAACAAGGCTCAGATACGGACATCTCTAGGGTGTACAATGACAAAGATCTTCTAGAC


>D8_FJ196401_Papumpare.Ind_07
GTCAGTTCCACATTGGCATCTGAACTCGGTATCACTGCCGAGGATGCAAGGCTTGTTTCAGAGATTGCAATGCATACTACTGAGGACAGGACCAGTAGATCAGTTGGACCCAGACAAGCTCAAGTGTCATTTCTACACGGTGATCAAAGTGAGAATGAGCTACCAGGATTGGGAGGCAAGGAAGATAGGAGGGTCAGACAGAGTC-GGGGAGAAGCCAGGGAGAGCAACAGAGAAACCGGGTCCAGCAGATTAAGTGATGCGAGAGCTGCCCATCTTCCAACCAGCACACCCCTAGACATTGACACTGCATCGGAGTCAGGCCAAGATCTGCAGGACAGTCGAAGGTCAGCTGACGCCCTGCTCAGGCTGCAAGCCATGGCAGGAATCCTGGAAGAACAGGGCTCAGACACGGACACCACTAGGGTGTACAATGACAGAGATCTTCTAGAC


>D4_FJ196399_Papumpare.Ind_07
GTCAGTTCCACATTGGCATCTGAACTCGGTATCACTGCCGAGGATGCAAGGCTTGTTTCAGAGATTGCAATGCATACTACTGAGGACAGGATCAGTAGAGCGGTTGGACCCAGACAAGCCCAAGTGTCATTTATACACGGTGATCAAAGTGAAAATGAGCTACCAGGATTGGGGGGCAAGGAAGATAGGAGGGTCAAACAGAGTC-GGGGGGAAGCCAGGGAGAGCTACAGAGAAACCGGATCCAGTAGAGCAAGTGATGCGAGAGCTGCCCATCTTCCAATCAGCACACCCCTAGACATTGACACTGCATCAGAGTCAGGCCAAGATCCGCAGGACAGTCGAAGGTCAACTGACGCCCTGCTCAGGTTGCAGGCCATGGCAGGAATCTTGGAAGAACAAGGCTCAGATACGGACATCTCTAGGGTGTACAATGACAAAGATCTTCTAGAC


>D4_FJ196398_Papumpare.Ind_07
GTCAGTTCCACATTGGCATCTGAACTCGGTATCACTGCCGAGGATGCAAGGCTTGTTTCAGAGATTGCAATGCATACTACTGAGGACAGGATCAGTAGAGCGGTTGGACCCAGACAAGCCCAAGTGTCATTTATACACGGTGATCAAAGTGAAAATGAGCTACCAGGATTGGGGGGCAAGGAAGATAGGAGGGTCAAACAGAGTC-GGGGGGAAGCCAGGGAGAGCTACAGAGAAACCGGATCCAGTAGAGCAAGTGATGCGAGAGCTGCCCATCTTCCAATCAGCACACCCCTAGACATTGACACTGCATCAGAGTCAGGCCAAGATCCGCAGGACAGTCGAAGGTCAACTGACGCCCTGCTCAGGTTGCAGGCCATGGCAGGAATCTTGGAAGAACAAGGCTCAGATACGGACATCTCTAGGGTGTACAATGACAAAGATCTTCTAGAC


>B3_EF031463_Machakos.KEN_05
GTCAGTTCCACATTGGCATCTGAACTCGGTATCACTGCCGAGGATGCAAGGCTTGTTTCAGAGATTGCAATGCATACTACTGAGGACAGGATCAGTAGAGCAGTTGGACCCAGACAAGCCCAAGTGTCATTTCTACACGGTGATCAAAGTGAGAATGAGCTGCCGAGATTGGGGAGCAAGGAGGACAGGAGGGTCAAACAGAGCC-GAGGAGAAGCCGGGGAGAGCCACAGAGAAACCGGGCCCAGCAGAGCAAGTGATGCGAGAGCCGCCCATCCTCCAACCGGCACACCCCTAGACATTGACACTGCATCGGAGTTCAGCCAAGATCCGCAGGACAGTCGAAGGTCAGCCGATGCTCTGCTTAGGCTGCAAGCCATGGCAGGAATCTCGGAAGAACAAGACTCAGACACGGACACCCCTAGAGTGTACAATGATAGAGACCTTCTA---


>B3_EF031462_Nairobi.KEN_05
GTCAGTTCCACATTGGCATCTGAACTCGGTATCACTGCCGAGGATGCAAGGCTTGTTTCAGAGATTGCAATGCATACTACTGAGGACAGGATCAGTAGAGCAGTTGGACCCAGACAAGCCCAAGTGTCATTTCTACACGGTGATCAAAGTGAGAATGAGCTGCCGAGATTGGGGAGCAAGGAGGACAGGAGGGTCAAACAGAGCC-GAGGAGAAGCCGGGGAGAGCCACAGAGAAACCGGGCCCAGCAGAGCAAGTGATGCGAGAGCCGCCCATCCTCCAACCGGCACACCCCTAGACATTGACACTGCATCGGAGTTCAGCCAAGATCCGCAGGACAGTCGAAGGTCAGCCGATGCTCTGCTTAGGCTGCAAGCCATGGCAGGAATCTCGGAAGAACAAGACTCAGACACGGACACCCCTAGAGTGTACAATGATAGAGACCTTCTA---


>B3_EF031461_Karimama.BEN_05
GTCAGTTCCACATTGGCATCTGAACTCGGTATCACTGCCGAGGATGCAAGGCTTGTTTCAGAGATTGCAATGCATACTACTGAGGACAGGATCAGTAGAGCAGTTGGACCCAGACAAGCCCAAGTGTCATTTCTACACGGTGATCAAAGTGAGAATGAGCTGCCGAGATTGGGGAGCAAGGAGGACAGGAGGGTCAAACAGAGCC-GAGGAGAAGCCGGGGAGAGCCACAGAGAAACCGGGCCCAGCAGAGCAAGTGATGCGAGAGCCGCTCATCCTCCAACCGGCACACCCCTAGACATTGACACTGCATCGGAGTTCAGCCAAGATCCGCAGGACAGTCGAAGGTCAGCCGATGCTCTGCTTAGGCTGCAAGCCATGGCAGGAATCTCGGAAGAACAAGAATCAGACACGGACACCCCTAGAGTGTACAATGATAGAGACCTTCTA---


>B3_EF031460_Divo.CIV_04
GTCAGTTCCACATTGGCATCTGAACTCGGTATCACTGCCGAGGATGCAAGGCTTGTTTCAGAGATTGCAATGCACACTACTGAGGACAGGATCAGCAGAGCAGTTGGACCCAGACAAGCCCAAGTGTCATTTCTACACGGTGATCAAGGTGAGAATGAGCTGCCGAGATTGGGGAGCAAGGAGGACAGGAGGGTCAAACAGAGCC-GAGGAGAAGCCGGGGAGAGCCACAGAGAAACCGGGCCCAGCAGAGCAAGTGATGCGAGAGCCGCCCATCTTCCAACCGGCACACCCCTAGACATTGACACTGCATCGGAGTTCAGCCAAGATCCGCAGGACAGTCGAAGGTCAGCCGATGCTCTGCTTAGGCTGCAAGCCATGGCAGGAATCTCGGAAGAACAAGACTCAGACACGGACACCCCTAGAGTGTACAATGATAGAGACCTTCTA---


>B3_EF031459_Divo.CIV_04
GTCAGTTCCACATTGGCATCTGAACTCGGTATCACTGCCGAGGATGCAAGGCTTGTTTCAGAGATTGCAATGCACACTACTGAGGACAGGATCAGCAGAGCAGTTGGACCCAGACAAGCCCAAGTGTCATTTCTACACGGTGATCAAGGTGAGAATGAGCTGCCGAGATTGGGGAGCAAGGAGGACAGGAGGGTCAAACAGAGCC-GAGGAGAAGCCGGGGAGAGCCACAGAGAAACCGGGCCCAGCAGAGCAAGTGATGCGAGAGCCGCCCATCCTCCAACCGGCACACCCCTAGACATTGACACTGCATCGGAGTTCAGCCAAGATCCGCAGGACAGTCGAAGGTCAGCCGATGCTCTGCTTAGGCTGCAAGCCATGGCAGGAATCTCGGAAGAACAAGACTCAGACACGGACACCCCTAGAGTGTACAATGATAGAGACCTTCTA---


>B3_EF031458_Divo.CIV_04
GTCAGTTCCACATTGGCATCTGAACTCGGTATCACTGCCGAGGATGCAAGGCTTGTTTCAGAGATTGCAATGCACACTACTGAGGACAGGATCAGCAGAGCAGTTGGACCCAGACAAGCCCAAGTGTCATTTCTACACGGTGATCAAGGTGAGAATGAGCTGCCGAGATTGGGGAGCAAGGAGGACAGGAGGGTCAAACAGAGCC-GAGGAGAAGCCGGGGAGAGCCACAGAGAAACCGGGCCCAGCAGAGCAAGTGATGCGAGAGCCGCCCATCTTCCAACCGGCACACCCCTAGACATTGACACTGCATCGGAGTTCAGCCAAGATCCGCAGGACAGTCGAAGGTCAGCCGATGCTCTGCTTAGGCTGCAAGCCATGGCAGGAATCTCGGAAGAACAAGACTCAGACACGGACACCCCTAGAGTGTACAATGATAGAGACCTTCTA---


>D8_DQ852620_Sydney.AUS_03
GTTAGTTCCACATTGGCATCTGAACTCGGTATCACTGCCGAGGATGCAAGGCTTGTTTCAGAGATTGCAATGCATACTACTGAGGACAGGACCAGTAGATCAGTTGGACCCAGACAAGCTCAAGTGTCATTTCTACACGGTGATCAAAGTGAGAATGAGCTACCAGGATTGGGGGGCAAGGAAGATAGGAGGGTCAGACAGAGTC-GGGGAGAAGCCAGGGAGAGCAACAGAGAAACCGGGTCCAGCAGATTAAGTGATGCGAGAGCTGCCCATCTTCCAACCGGCACACCCCTAGACATTGACACTGCATCGGAATCAGGCCAAGATCTGCAGGACAGTCGAAGGTCAGCTGACGCCCTGCTCAGGCTGCAAGCCATGGCAGGAATCCTGGAAGAACAGGGCTCAGACACGGACACCACTAAGGTGTACAATGACAGAGATCTTCTAGAC


>D8_DQ852619_Sydney.AUS_03
GTTAGTTCCACATTGGCATCTGAACTCGGTATCACTGCCGAGGATGCAAGGCTTGTTTCAGAGATTGCAATGCATACTACTGAGGACAGGACCAGTAGATCAGTTGGACCCAGACAAGCTCAAGTGTCATTTCTACACGGTGATCAAAGTGAGAATGAGCTACCAGGATTGGGGGGCAAGGAAGATAGGAGGGTCAGACAGAGTC-GGGGAGAAGCCAGGGAGAGCAACAGAGAAACCGGGTCCAGCAGATTAAGTGATGCGAGAGCTGCCCATCTTCCAACCGGCACACCCCTAGACATTGACACTGCATCGGAATCAGGCCAAGATCTGCAGGACAGTCGAAGGTCAGCTGACGCCCTGCTCAGGCTGCAAGCCATGGCAGGAATCCTGGAAGAACAGGGCTCAGACACGGACACCACTAAGGTGTACAATGACAGAGATCTTCTAGAC


>D8_DQ852618_Sydney.AUS_03
GTTAGTTCCACATTGGCATCTGAACTCGGTATCACTGCCGAGGATGCAAGGCTTGTTTCAGAGATTGCAATGCATACTACTGAGGACAGGACCAGTAGATCAGTTGGACCCAGACAAGCTCAAGTGTCATTTCTACACGGTGATCAAAGTGAGAATGAGCTACCAGGATTGGGGGGCAAGGAAGATAGGAGGGTCAGACAGAGTC-GGGGAGAAGCCAGGGAGAGCAACAGAGAAACCGGGTCCAGCAGATTAAGTGATGCGAGAGCTGCCCATCTTCCAACCGGCACACCCCTAGACATTGACACTGCATCGGAATCAGGCCAAGATCTGCAGGACAGTCGAAGGTCAGCTGACGCCCTGCTCAGGCTGCAAGCCATGGCAGGAATCCTGGAAGAACAGGGCTCAGACACGGACACCACTAAGGTGTACAATGACAGAGATCTTCTAGAC


>D8_DQ852617_Sydney.AUS_03
GTTAGTTCCACATTGGCATCTGAACTCGGTATCACTGCCGAGGATGCAAGGCTTGTTTCAGAGATTGCAATGCATACTACTGAGGACAGGACCAGTAGATCAGTTGGACCCAGACAAGCTCAAGTGTCATTTCTACACGGTGATCAAAGTGAGAATGAGCTACCAGGATTGGGGGGCAAGGAAGATAGGAGGGTCAGACAGAGTC-GGGGAGAAGCCAGGGAGAGCAACAGAGAAACCGGGTCCAGCAGATTAAGTGATGCGAGAGCTGCCCATCTTCCAACCGGCACACCCCTAGACATTGACACTGCATCGGAATCAGGCCAAGATCTGCAGGACAGTCGAAGGTCAGCTGACGCCCTGCTCAGGCTGCAAGCCATGGCAGGAATCCTGGAAGAACAGGGCTCAGACACGGACACCACTAAGGTGTACAATGACAGAGATCTTCTAGAC


>D4_DQ983645_Sydney.Aus_06
GTCAGTTCCACATTGGCATCTGAACTCGGTATCACTGCTGAGGATGCAAGGCTTGTTTCAGAGATTGCAATGCATACTACTGAGGACAGGATCAGTAGAGCGGTTGGACCCAGACAAGCCCAAGTGTCATTTATACACGGTGATCAAAGTGAGAATGAGCTACCAGGATTGGGGGGCAAGGAAGATAGGAGGGTCAAACAGGGTC-GGGGAGAGGCCAGGGAGAGCTACAGAGAAGCCGGGTCCAGCAGAGCAAGTGATGCAAGAGCTGTCCCTCTTCCAACCAGCACACCCCTAGACATTGACACTGCATCAGAGTCGGGCCAAGATCCGCAGGACAGTCGAAGGTCAGCTGACGCCCTGCTCAGGTTGCAGGCCATGGCAGGAATCCTGGAAGAACAAGGCTCAGACACGGACATCTCCAGGGTGTATAATGACAGAGATCTTCTGGAC


>D8_DQ983644_Sydney.Aus_06
GTCAGTTCCACATTGGCATCTGAACTCGGTATCACTGCCGAGGATGCAAGGCTTGTTTCAGAGATTGCAATGCATACTACTGAGGACAGGACCAGTAGAGCAGTTGGACCCAGACAAGCTCAAGTGTCATTTCTACACGGTGATCAAAGTGAGAATGAGCTACCAGGATTGGGGGGCAAGGAAGATAGGAGGGTCAGACAGAGTC-GGGGAGAAGCCAGGGAGAGCAACAGAGAAACCGGGTCCAGCAGATTAAGTGATGCGAGAGCTGCCCATCTTCCAACCAGCACACCCCTAGACATTGACACTGCATCGGAGTCAGGCCAAGATCCGCAGGACAGTCGAAGGTCAGCTGACGCCCTGCTCAGGCTGCAAGCCATGGCAGGAATCCTGGAAGAACAAGGCTCAGACACGGACACCCCCAGGGTGTACAATGACAGAGATCTTCTAGAC


>D8_DQ983643_Sydney.Aus_06
GTCAGTTCCACATTGGCATCTGAACTCGGTATCACTGCCGAGGATGCAAGGCTTGTTTCAGAGATTGCAATGCATACTACTGAGGACAGGACCAGTAGAGCAGTTGGACCCAGACAAGCTCAAGTGTCATTTCTACACGGTGATCAAAGTGAGAATGAGCTACCAGGATTGGGGGGCAAGGAAGATAGGAGGGTCAGACAGAGTC-GGGGAGAAGCCAGGGAGAGCAACAGAGAAACCGGGTCCAGCAGATTAAGTGATGCGAGAGCTGCCCATCTTCCAACCAGCACACCCCTAGACATTGACACTGCATCGGAGTCAGGCCAAGATCCGCAGGACAGTCGAAGGTCAGCTGACGCCCTGCTCAGGCTGCAAGCCATGGCAGGAATCCTGGAAGAACAAGGCTCAGACACGGACACCCCCAGGGTGTACAATGACAGAGATCTTCTAGAC


>D4_DQ983642_Sydney.Aus_06
GTCAGTTCCACATTGGCATCTGAACTCGGTATCACTGCTGAGGATGCAAGGCTTGTTTCAGAGATTGCAATGCATACTACTGAGGACAGGATCAGTAGAGCGGTTGGACCCAGACAAGCCCAAGTGTCATTTATACACGGTGATCAAAGTGAGAATGAGCTACCAGGATTGGGGGGCAAGGAAGATAGGAGGGTCAAACAGGGTC-GGGGAGAGGCCAGGGAGAGCTACAGAGAAGCCGGGTCCAGCAGAGCAAGTGATGCAAGAGCTGTCCCTCTTCCAACCAGCACACCCCTAGACATTGACACTGCATCAGAGTCGGGCCAAGATCCGCAGGACAGTCGAAGGTCAGCTGACGCCCTGCTCAGGTTGCAGGCCATGGCAGGAATCCTGGAAGAACAAGGCTCAGACACGGACATCTCCAGGGTGTATAATGACAGAGATCTTCTGGAC


>D4_DQ890029_Sydney.Aus_06
GTCAGTTCCACATTGGCATCTGAACTCGGTATCACTGCTGAGGATGCAAGGCTTGTTTCAGAGATTGCAATGCATACTACTGAGGACAGGATCAGTAGAGCGGTTGGACCCAGACAAGCCCAAGTGTCATTTATACACGGTGATCAAAGTGAGAATGAGCTACCAGGATTGGGGGGCAAGGAAGATAGGAGGGTCAAACAGGGTC-GGGGAGAGGCCAGGGAGAGCTACAGAGAAGCCGGGTCCAGCAGAGCAAGTGATGCAAGAGCTGTCCCTCTTCCAACCAGCACACCCCTAGACATTGACACTGCATCAGAGTCGGGCCAAGATCCGCAGGACAGTCGAAGGTCAGCTGACGCCCTGCTCAGGTTGCAGGCCATGGCAGGAATCCTGGAAGAACAAGGCTCAGACACGGACATCTCCAGGGTGTATAATGACAGAGATCTTCTGGAC


>H1_FJ157342_Jiangxi.CHN_07
GTCAGTTCCACACTGGCATCTGAACTCGGTATCACAGCCGAGGATGCAAGGCTTGTTTCAGAGATTGCAATGCATACTACTGAGGACAGGACCAGTAGAGCAGTTGGACCCAGGCAAGCCCAAGTCTCATTTTTACACAGTGATCAAAGTGAGAACGAGCTACCGGGATTGGGGGGCAAGGAAGATAGAAGGGTCAAACAGAGTC-GAGGGGAAACCAGGGAGAACTCCAGAGAAACCGGGCCCGGCAGAGCAAGTGATGCGAGAGCTGCCCATCTCCCAACCAGCACACCCCCAGACATTGACACTGCATCGGAGTACAGCCAAGAACCACAGGACAGTCGAAGGTCAGCTGACGCCCTGCTCAAGCTGCAAGCCATGGCAGGGATCCTGGAAGAACAAGGCTCAGACACGGACACCCCTAGAGTACACGACGATAGAAATCTTCTAGAC


>H1_FJ157341_Jiangxi.CHN_07
GTCAGTTCCACACTGGCATCTGAACTCGGTATCACAGCCGAGGATGCAAGGCTTGTTTCAGAGATTGCAATGCATACTACTGAGGACAGGACCAGTAGAGCAGTTGGACCCAGGCAAGCCCAAGTCTCATTTTTACACAGTGATCAAAGTGAGAACGAGCTACCGGGATTGGGGGGCAAGGAAGATAGAAGGGTCAAACAGAGTC-GAGGGGAAACCAGGGAGAACTCCAGAGAAACCGGGCCCGGTAGAGCAAGTGATGCGAGAGCTGCCCATCTCCCAACCAGCACACCCCCAGACATTGACACTGCATCGGAGTACAGCCAAGAACCACAGGACAGTCGAAGGTCAGCTGACGCCCTGCTCAAGCTGCAAGCCATGGCAGGGATCCTGGAAGAACAAGGCTCAGACACGGACACCCCTAGAGTGTACAACGATAGAAATCTTCTAGAC


>D9_FJ150693_London.GBR_08
GTCAGTTCCGCATTGGCATCTGAACTCGGTATCACTGCCGAGGATGCAAGGCTTGTTTCAGAGATTGCAATGCATACTACTGAGGACAGGATCAGTAGAGCAGTCGGACCCAGACAAGCCCAAGTGTCATTTCTACACGGTGATCAAAGTGAGAATGAGCTACCAGGACTAGGGGGGAAGGAGGACAGGAGGGTCAAACAGAGTA-GGGGAGAAGCAAGGGAGAGCTACAGAGAAACCGGATCCAGCAGAGCAAGTGATGCGAGAGCTGCCCATCTTCCAACCAGCACACCCCTAGACACTGACACTGCATCAGAGCCAGGCCAAGATCCGCAGGACAGTCGAAGGTCAGCTGACGCCCTGCTCAGACTGCAAGCCATGGCAGGAATCTTGGAAGAACAAGGCTCAGACACGGACACTCCCAAGGTGTACAATGACAGAGATCTTCTAGAC


>D4_FJ150692_Sheffield.GBR_08
GTCAGTTCCACATTGGCATCTGAACTCGGTATCACTGCTGAGGATGCAAGGCTTGTTTCAGAGATTGCAATGCATACTACTGAGGACAGGATCAGTAGAGCGGTTGGACCCAGACAAGCCCAAGTGTCATTTATACACGGTGATCAAAGTGAGAATGAGCTACCAGGATTGGGGGGCAAGGAAGATAGGAGGGTCAAACAGAGTC-GGGGAGATGCCAGGGAGAGCTACAGAGAAGCCGGGTCCAGCAGAGCAAGTGATGCGAGAGCTGTCCCTCTTCCAACCAGCACACCCCTAGACATTGACACTGCATCAGAGTCGGGCCAAGATCCGCAGGACAGTCGAAGGTCAGCTGACGCCCTGCTCAGGTTGCAGGCCATGGCAGGAATCCTGGAAGAACAAGGCTCAGACACGGACATCTCCAGGGTGTATAATGACAGAGATCTTCTAGAC


>B2_FJ150691_Romford.GBR_08
GTCAGTTCCACATTGGCATCTGAACTCGGTATCACTGCCGAGGATGCAAGGCTTGTTTCAGAGATTGCAATGCATGCTACTGAGGACAGGATCAGTAGAGCGGCTGGGCCCAGACAAGCCCAAGTATCATTTCTACACGGTGATCAGAGTGAGAATGAGCTGCCGAGATTGGGGGGCAAGGAGGATAGAAGGGTCAAACAGAGCC-GAGGAGAAGCCGGGGAGAGCTACAGAGAAACTGGGCCCAGCAGAGCAAGTGATGCGAGAGCCACCCATCTTCCAACCGGCACACCCCTAGACATTGACACTGTATCGGAGTCCAGCCCAGATCCGCAGGACAGTCGAAGGTCAGCTGACGCCTTGCTTAGGCTGCAAGCCATGGTAGGAATCTCGGAAGAACAAGGCTCAGACACGGACACCCCTAGAGTGTACAATGACAGAGATCTTCTAGAC


>D4_FJ150690_Cambridge.GBR_08
GTCAGTTCCACATTGGCATCTGAACTCGGTATCACTGCCGAGGATGCAAGGCTTGTTTCAGAGATTGCAATGCATACTACTGAGGACAGGATCAGTAGAGCGGTTGGACCCAGACAAGCCCAAGTGTCATTTATACACGGTGATCAAAGTGAAAATGAGCTACCAGGATTGGGGGGCAAGGAAGATAGGAGGGTCAAACAGGGTC-GGGGGGAAGCCCAGGAGAGCCACAGAGAAACCGGATCCAGTAGAGCAAGTGATGCGAGAGCTGCCCATCTTCCAATCAGCACTCCCCTAGACGTTGACACTGCATCAGAGTCAGGCCAAGATCCGCAGGACAGTCGAAGGTCAGCTGACGCCCTGCTCAGGTTGCAGGCCATGGCAGGAATCTTGGAAGAACAAGGCTCAGATACAGACATCTCTCGGGTGTACAATGACAAAGATCTTCTAGAC


>D5_FJ150689_Leeds.GBR_08
GTCAGTTCCACATTGGCATCTGAACTCGGTATCACTGCCGAGGATGCGAGGCTTGTTTCAGAGATTGCAATGCATACTACTGAGGACAGGATCAGCAGAGCGGTCGGACCCAGACAAGCCCAAGTGTCATTTCTACACGGTGATCAAAGTGAGAATGAGCTACCAGGATTGGGGGGCAAGGAAGATAGGAGGGTCAGACAGAGTC-AGGGAGAAGCCAGGGAGAGCTACAGAGAAACCGGGTCCAGCAGAGCAAGTGATGCGAGAGCTGCCCATCTTCCAACCGGCACACCCCTAGACATTGACACTGCATCGGAGTCAGGCCAGGATCCGCAGGACAGTCGAAGGTCAGCTGACGCCCTGCTCAGGCTGCAAGCCATGGCAGGAATCTTGGAAGAACAAGGCTCAGACACGGACACCCCTAGGGTGTACAATGACAGAGATCTTCTAGAC


>D8_DQ983646_Sydney.Aus_06
GTCAGTTCCACATTGGCATCTGAACTCGGTATCACTGCCGAGGATGCAAGGCTTGTTTCAGAGATTGCAATGCATACTACTGAGGACAGGACCAGTAGAGCAGTTGGACCCAGACAAGCTCAAGTGTCATTTCTACACGGTGATCAAAGTGAGAATGAGCTACCAGGATTGGGGGGCAAGGAAGATAGGAGGGTCAGACAGAGTC-GGGGAGAAGCCAGGGAGAGCAACAGAGAAACCGGGTCCAGCAGATTAAGTGATGCGAGAGCTGCCCATCTTCCAACCAGCACACCCCTAGACATTGACACTGCATCGGAGTCAGGCCAAGATCCGCAGGACAGTCGAAGGTCAGCTGACGCCCTGCTCAGGCTGCAAGCCATGGCAGGAATCCTGGAAGAACAAGGCTCAGACACGGACACCCCCAGGGTGTACAATGACAGAGATCTTCTAGAC


>B3_EF468495_Barletta.ITA_06
GTCAGTTCCACATTGGCATCTGAACTCGGTATCACTGCTGAGGATGCAAGGCTTGTTTCAGAGATTGCAATGCATACTACTGAGGACAGGATCAGCAGAGCAGTTGGACCCAGACAAGCCCAAGTGTCATTTCTACACGGTGATCAAAGTGAGAATGAGCTGCCGAGATTGGGGGGCAAGGAGGACAGGAGGGTCAAACAGAACC-GAGGAGAAGCCGGGGAGAGCCACAGAGAAACCGAGCCCAGCAGAGCAAGTGATGTGAGAGCTGCCCATCCTCCAACCGGCACACCCCTAGACATTGACACTGCATCGGAGTTCAGCCAAGATCCGCAGGACAGTCGAAGGTCAGCCGATGCCCTGCTTAGGCTGCAAGCCATGGCAGGAATCTCGGAAGAACAAGACTCAGACACGGACACCCCTAGAGTGTACAATGATAGAGACCTTCTAGAC


>B3_EU123498_Gouda.NET_05
GTCAGTTCCACATTGGCATCTGAACTCGGTATCACTGCCGAGGATGCAAGGCTTGTTTCAGAGATTGCAATGCATACTACTGAGGACAGGATCAGTAGAGCAGTTGGACCCAGACAAGCCCAAGTGTCATTTCTACACGGTGATCAAAGTGAGAATGAGCTGCCGAGATTGGGGAGCAAGGAGGACAGGAGGGTCAAACAGAGCC-GAGGAGAAGCCGGGGAGAGCCACAGAGAAACCGGGCCCAGCAGAGCAAGTGATGCGAGAGCCGCCCATCCTCCAACCGGCACACCCCTAGACATTGACACTGCATCGGAGTTCAGCCAAGATCCGCAGGACAGTCGAAGGTCAGCCGATGCTCTGCTTAGGCTGCAAGCCATGGCAGGAATCTCGGAAGAACAAGACTCAGACACGGACACCCCTAGAGTGTACAATGAT---------------


>D8_DQ923615_NILWANDE.IND_04
GTCAGTTCCACATTGGCATCTGAACTCGGTATCACTGCCGAGGATGCAAGGCTTGTATCAGAGATTGCAATGCATACTACTGAGGACAGGACCAGTAGATCAGTTGGACCCAGACAAGCTCAAGTGTCATTTCTACACGGTGATCAAAGTGAGAATGAGCTACCAGGATTGGGAGGCAAGGAAGATAAGAGGGTCAGACAGAGTC-GGGGAGAAGCCAGGGAGAGCAACAGAGAAATCGGGTCCAGCAGATTAAGTGATGCGAGAGCTGCCCATCTTCCAACCAGCACACCCCTAGACATTGACACTGCATCGGAGTCAGGCCAAGATCTGCAGGACAGTCGAAGGTCAGCTGACGCCCTGCTCAGGCTGCAAGCCATGGCAGGAATCCTGGAAGAACAGGGCTCAGACACGGACACCACTAGGGTGTACAATGACAGAGATCTTCTAGAC


>D8_DQ345393_Satara.IND_05
GTCAGTTCCACATTGGCATCTGAACTCGGTATCACTGCCGAGGATGCAAGGCTTGTTTCAGAGATTGCAATGCATACTACTGAGGACAGGACCAGTAGAGCAGTTGGACCCAGACAAGCTCAAGTGTCGTTTCTACACGGTGATCAAAGTGAGAATGAGCTACCAGGATTGGGGGGCAAGGAAGATAGGAGGGTCAGGCAGAGTC-GGGGAGAAGCCAGGGAGAGTAATAGAGAAATCGGGTCCCGCAGATTAAGTGATGCGAGAGCTGCCCATCATCCAACCAGCACACCCCTAGACATTGACACTGCATCGGAGTCAGGCCAAGATCCGCAGGACAGTCGAAGGTCAGCTGACGCCCTGCTCAGGCTGCAAGCTATGGCAGGAATCCTGGAAGAACAAGGCTCAGACACGGACACCCCCAGGGTGTACAATGACAGAGATCTTCTAGAC


>D8_DQ345392_Satara.IND_05
GTCAGTTCCACATTGGCATCTGAACTCGGTATCACTGCCGAGGATGCAAGGCTTGTTTCAGAGATTGCAATGCATACTACTGAGGACAGGACCAGTAGAGCAGTTGGACCCAGACAAGCTCAAGTGTCGTTTCTACACGGTGATCAAAGTGAGAATGAGCTACCAGGATTGGGGGGCAAGGAAGATAGGAGGGTCAGGCAGAGTC-GGGGAGAAGCCAGGGAGAGTAATAGAGAAATCGGGTCCCGCAGATTAAGTGATGCGAGAGCTGCCCATCATCCAACCAGCACACCCCTAGACATTGACACTGCATCGGAGTCAGGCCAAGATCCGCAGGACAGTCGAAGGTCAGCTGACGCCCTGCTCAGGCTGCAAGCTATGGCAGGAATCCTGGAAGAACAAGGCTCAGACACGGACACCCCCAGGGTGTACAATGACAGAGATCTTCTAGAC


>D4_DQ335131_Satara.IND_05
GTCAGTTCCACATTGGCATCTGAACTCGGTATCACTGCCGAGGATGCAAGACTTGTTTCAGAGATTGCAATGCATACTACTGAGGACAGGATCAGTAGAGCGGTTGGACCCAGACAAGCCCAAGTGTCATTTATACACGGTGATCAAAGTGAAAATGAGCTACCAGGATTGGGGGGCAAGGAAGATAGGAGGGTCAAACAGGGTC-GGGGGGAAGCCAGGGAGAGCTACAGAGAAACCGGATCCAGCAGAGCAAGTGATGCGAGAGCTGCCCATCTTCCAATCAGTACACCCCTAGACATTGACACTGCATCAGAGTCAGGCCAAGATCCGCAGGACAGTCGAAGGTCAGCTGACGCCCTGCTCAGGTTGCAGGCCATGGCAGGAATCCTGGAAGAACAAGGCTCAGACACGGACATCTCTAGGGTGTACAATGACAAAGATCTTCTAGAC


>D4_DQ335130_Satara.IND_05
GTCAGTTCCACATTGGCATCTGAACTCGGTATCACTGCCGAGGATGCAAGACTTGTTTCAGAGATTGCAATGCATACTACTGAGGACAGGATCAGTAGAGCGGTTGGACCCAGACAAGCCCAAGTGTCATTTATACACGGTGATCAAAGTGAAAATGAGCTACCAGGATTGGGGGGCAAGGAAGATAGGAGGGTCAAACAGGGTC-GGGGGGAAGCCAGGGAGAGCTACAGAGAAACCGGATCCAGCAGAGCAAGTGATGCGAGAGCTGCCCATCTTCCAATCAGTACACCCCTAGACATTGACACTGCATCAGAGTCAGGCCAAGATCCGCAGGACAGTCGAAGGTCAGCTGACGCCCTGCTCAGGTTGCAGGCCATGGCAGGAATCCTGGAAGAACAAGGCTCAGACACGGACATCTCTAGGGTGTACAATGACAAAGATCTTCTAGAC


>D4_DQ335129_Satara.IND_05
GTCAGTTCCACATTGGCTTGTGAACTCGGTATGACTGCCGAGGATGCAAGACTTGTTTCAGAGCTTGCAATGCATACTACTGAGGACAGGATGAGTAGAGCGGTTGGACCCAGACAAGCCCAAGTGTCATTTATACACGGTGATCAAAGTGAAAATGAGCTACCAGGATTGGGGGGCAAGGAAGATAGGAGGGTCAAACAGGGTC-GGGGGGAAGCCAGGGAGAGCTACAGAGAAACCGGATCCAGCAGAGCAAGTGATGCGAGAGCTGCCCATCTTCCAATCAGTACACCCCTAGACATTGACACTGCATCAGAGTCAGGCCAAGATCCGCAGGACAGTCGAAGGTCAGCTGACGCCCTGCTCAGGTTGCAGGCCATGGCAGGAATCCTGGAAGGACAAGGCTCAGACACGGACATCTCTAGGGTGTACAATGACAAAGATCTTCTAGAC


>D4_DQ263697_Adana.TUR_04
GTCAGTTCCACATTGGCATCTGAACTCGGTATCACTGCCGAGGATGCAAGGCTTGTTTCAGAGATTGCAATGCATACCACTGAGGACAGGATCAGTAGAGCGGTTGGACCCAGACAAGCCCAAGTGTCATTTATACACGGTGATCAAAGTGAAAATGAGCTACCAGGATTGGGGGGCAAGGAAGATAGGAGGGTCAAACAGGGTC-GGGGGGAAGCCAGGGAGAGCTACAGAGAAACCGGATCCAGTAGAGCAAGTGATGCGAGAGCTGCCCATCTTCCAATCAGCACTCCCCTAGACATTGACACTGCATCAGAGTCAGGCCAAGATCCGCAGGACAGTCGTAGGTCAGCTGATGCCCTGCTCAGGTTGCAGGCCATGGCAGGAATCTTGGAAGAACAAGGCTCAGATACAGACATCTCCAGGGTGTACAATGACAAAGATCTTCTAGAC


>D6_DQ263696_Ankara.TUR_04
GTCAGTTCCACATTGGCATCTGAACTCGGTATCACTGCCGAGGATGCAAGGCTTGTCTCAGAGATTGCAATGCATACTACTGAGGACAGGATCAGTAGAGCAGTCGGACCCAGACAAGCCCAAGTGTCATTTCTACACGGTGATCAAAGTGAGAATGAGCTACCAGGATTGGGGGGCAAGGAAGATAGGAGAGCCAAACAGAGCC-GAGGAGAAGCCAGGGAGAGCTACAGAGAAACTGGGTCCAGCAGAGCAAGTGATGCAAGAGCTGCCCATCTTCCAACCAGCACACCCCTAGACATTGACAATGCATCGGAGACAAGCCAAGATCTGCAAGACAGTCGAAGGTCAGCTGACGCCCTGCTCAGGCTGCAAGCCATGGCAGGAATCTCGGAAGAGCAAGGCTCAGACACGGACACCCCCAGAGTGTACAATGACAGAGATCTTCTAGAC


>D6_DQ263695_Ankara.TUR_04
GTCAGTTCCACATTGGCATCTGAACTCGGTATCACTGCCGAGGATGCAAGGCTTGTCTCAGAGATTGCAATGCATACTACTGAGGACAGGATCAGTAGAGCAGTCGGACCCAGACAAGCCCAAGTGTCATTTCTACACGGTGATCAAAGTGAGAATGAGCTACCAGGATTGGGGGGCAAGGAAGATAGGAGAGCCAAACAGAGCC-GAGGAGAAGCCAGGGAGAGCTACAGAGAAACTGGGTCCAGCAGAGCAAGTGATGCAAGAGCTGCCCATCTTCCAACCAGCACACCCCTAGACATTGACAATGCATCGGAGACAAGCCAAGATCTGCAAGACAGTCGAAGGTCAGCTGACGCCCTGCTCAGGCTGCAAGCCATGGCAGGAATCTCGGAAGAGCAAGGCTCAGACACGGACACCCCCAGAGTGTACAATGACAGAGATCTTCTAGAC


>DQ223909_Ningbo.CHN_05
GTCAGTTCCACATTGGCATCTGAACTCGGTATCACGGCCGAAGATGCAAGGCTTGTTTCAGAGATTGCAATGCATACTACTGAAGACAGGACCAGTAGAGCGGTTGGACCCAGGCAAGCCCAAGTCTCATTTTTACACGGTGATCAAAGTGAGAATGAGCTACCGGGATTGGGGGGCAAGGAAGATAGAAGGGTCAAACAGAGTC-GAGGAGAAACCAGGGAGACCTCCAGAGAAACTGGGCCCAGCAGAGCAAGTGATGCGAGAGCTGCCCATCTCCCAACCAGCACACCTCCAGACATTGACACTGCATCAGAGTACAGCCAAGACCCACAGGACAGTCGAAGGTCAGCTGACGCCCTACTCAGGCTGCAAGCCATGGCAGGGATCCTGGAAGAACAAGGCTCAGACACGGACACCCCTAGAGTGTACAACGATAGAGATCTTCTAGAC


>DQ223908_Ningbo.CHN_05
GTCAGTTCCACATTGGCATCTGAACTCGGTATCACGGCCGAAGATGCAAGGCTTGTTTCAGAGATTGCAATGCATACTACTGAAGACAGGACCAGTAGAGCGGTTGGACCCAGGCAAGCCCAAGTCTCATTTTTACACGGTGATCAAAGTGAGAATGAGCTACCGGGATTGGGGGGCAAGGAAGATAGAAGGGTCAAACAGAGTC-GAGGAGAAACCAGGGAGACCTCCAGAGAAACTGGGCCCAGCAGAGCAAGTGATGCGAGAGCTGCCCATCTCCCAACCAGCACACCTCCAGACATTGACACTGCATCAGAGTACAGCCAAGACCCACAGGACAGTCGAAGGTCAGCTGACGCCCTGCTCAGGCTGCAAGCCATGGCAGGGATCCTGGAAGAACAAGGCTCAGACACGGACACCCCTAGAGTGTACAACGATAGAGATCTTCTAGAC


>DQ223907_Ningbo.CHN_05
GTCAGTTCCACATTGGCATCTGAACTCGGTATCACGGCCGAAGATGCAAGGCTTGTTTCAGAGATTGCAATGCATACTACTGAAGACAGGACCAGTAGAGCGGTTGGACCCAGGCAAGCCCAAGTCTCATTTTTACACGGTGATCAAAGTGAGAATGAGCTACCGGGATTGGGGGGCAAGGAAGATAGAAGGGTCAAACAGAGTC-GAGGAGAAACCAGGGAGACCTCCAGAGAAACTGGGCCCAGCAGAGCAAGTGATGCGAGAGCTGCCCATCTCCCAACCAGCACACCTCCAGACATTGACACTGCATCAGAGTACAGCCAAGACCCACAGGACAGTCGAAGGTCAGCTGACGCCCTACTCAGGCTGCAAGCCATGGCAGGGATCCTGGAAGAACAAGGCTCAGACACGGACACCCCCAGAGTGTACAACGATAGAGATCTTCTAGAC


>DQ223906_Ningbo.CHN_05
GTCAGTTCCACATTGGCATCTGAACTCGGTATCACGGCCGAAGATGCAAGGCTTGTTTCAGAGATTGCAATGCATACTACTGAAGACAGGACCAGTAGAGCGGTTGGACCCAGGCAAGCCCAAGTCTCATTTTTACACGGTGATCAAAGTGAGAATGAGCTACCGGGATTGGGGGGCAAGGAAGATAGAAGGGTCAAACAGAGTC-GAGGAGAAACCAGGGAGACCTCCAGAGAAACTGGGCCCAGCAGAGCAAGTGATGCGAGAGCTGCCCATCTCCCAACCAGCACACCTCCAGACATTGACACTGCATCAGAGTACAGCCAAGACCCACAGGACAGTCGAAGGTCAGCTGACGCCCTACTCAGGCTGCAAGCCATGGCAGGGATCCTGGAAGAACAAGGCTCAGACACGGACACCCCTAGAGTGTACAACGATAGAGATCTTCTAGAC


>DQ223905_Ningbo.CHN_05
GTCAGTTCCACATTGGCATCTGAACTCGGTATCACGGCCGAAGATGCAAGGCTTGTTTCAGAGATTGCAATGCATACTACTGAAGACAGGACCAGTAGAGCGGTTGGACCCAGGCAAGCCCAAGTCTCATTTTTACACGGTGATCAAAGTGAGAATGAGCTACCGGGATTGGGGGGCAAGGAAGATAGAAGGGTCAAACAGAGTC-GAGGAGAAACCAGGGAGACCTCCAGAGAAACTGGGCCCAGCAGAGCAAGTGATGCGAGAGCTGCCCATCTCCCAACCAGCACACCTCCAGACATTGACACTGCATCAGAGTACAGCCAAGACCCACAGGACAGTCGAAGGTCAGCTGACGCCCTACTCAGGCTGCAAGCCATGGCAGGGATCCTGGAAGAACAAGGCTCAGACACGGACACCCCTAGAGTGTACAACGATAGAGATCTTCTAGAC


>DQ223904_Ningbo.CHN_04
GTCAGTTCCACATTGGCATCTGAACTCGGTATCACGGCCGAAGATGCAAGGCTTGTTTCAGAGATTGCAATGCATACTACTGAAGACAGGACCAGTAGAGCGGTTGGACCCAGGCAAGCCCAAGTCTCATTTTTACACGGTGATCAAAGTGAGAATGAGCTACCGGGATTGGGGGGCAAGGAAGATAGAAGGGTCAAACAGAGTC-GAGGAGAAACCAGGGAGACCTCCAGAGAAACTGGGCCCAGCAGAGCAAGTGATGCGAGAGCTGCCCATCTCCCAACCAGCACACCTCCAGACATTGACACTGCATCAGAGTACAGCCAAGACCCACAGGACAGTCGAAGGTCAGCTGACGCCCTACTCAGGCTGCAAGCCATGGCAGGGATCCTGGAAGAACAAGGCTCAGACACGGACACCCCTAGAGTGTACAACGATAGAGATCTTCTAGAC


>DQ223903_Ningbo.CHN_04
GTCAGTTCCACACTGGCATCTGAACTCGGTATCACAGCCGAGGATGCAAGGCTTGTTTCAGAGATTGCAATGCATACTACTGAGGACAGGACCAGTAGAGCAGTTGGACCCAGGCAAGCCCAAGTCTCATTTTTACACGGTGATCAAAGTGAGAATGAGCTACCGGGATTGGGGGGCAAGGAAGATAGAAGGGTCAAACAGAGTC-GAGGGGAAACCAGGGAGAACTCCAGAGAAACCGGGCCCAGCAGAGCAAGTGATGCGAGAGCTGCCCATCTCCCAACCAGCACACCCCCAGACATTGACACTGCATCGGAGTACAGCCAAGAACCACAGGACAGTCGAAGGTCAGCTGACGCCCTGCTCAGGCTGCAAGCCATGGCAGGGATCCTGGAAGAACAAGGCTCAGACACAGACACCCCTAGAGTGTACAACGATAGAGATCTTCTAGAC


>DQ223902_Ningbo.CHN_04
GTCAGTTCCACACTGGCATCTGAACTCGGTATCACAGCCGAGGATGCAAGGCTTGTTTCAGAGATTGCAATGCATACTACTGAGGACAGGACCAGTAGAGCAGTTGGACCCAGGCAAGCCCAAGTCTCATTTTTACACGGTGATCAAAGTGAGAATGAGCTACCGGGATTGGGGGGCAAGGAAGATAGAAGGGTCAAACAGAGTC-GAGGGGAAACCAGGGAGAACTCCAGAGAAACCGGGCCCAGCAGAGCAAGTGATGCGAGAGCTGCCCATCTCCCAACCAGCACACCCCCAGACATTGACACTGCATCGGAGTACAGCCAAGAACCACAGGACAGTCGAAGGTCAGCTGACGCCCTGCTCAGGCTGCAAGCCATGGCAGGGATCCTGGAAGAACAAGGCTCAGACACAGACACCCCTAGAGTGTACAACGATAGAGATCTTCTAGAC


>D8_AY957558_cadlore.Ind_05
GTCAGTTCCACATTGGCATCTGAACTCGGTATCACTGCCGAGGATGCAAGGCTTGTTTCAGAGATTGCAATGCATACTACTGAGGACAGGACCAGTAGAGCAGTTGGACCCAGACAAGCTCAAGTGTCGTTTCTACACGGTGATCAAAGTGAGAATGAGCTACCAGGATTGGGGGGCAAGGAGGATAGGAGGGTCTGGCAGAGTC-GGGGAGAAGCCAGGGAGAGTAATAGAGAAATCGGGTCCAGCAGATTAAGTGATGCGAGAGCTGCCCATCTTCCAACCAGCACACCCCTAGACGTTGACACTGCATCGGAGTCAGGCCAAGATCCGCAGGACAGTCGAAGGTCAGCTGACGCCCTGCTCAGGCTGCAAGCTATGGCAGGAATCCTGGAAGAACAAGGCTCAGACACGGACACCCCCAGGGTGTACAATGACAGAGATCTTCTAGAC


>D8_AY957557_cadlore.Ind_05
GTCAGTTCCACATTGGCATCTGAACTCGGTATCACTGCCGAGGATGCAAGGCTTGTTTCAGAGATTGCAATGCATACTACTGAGGACAGGACCAGTAGAGCAGTTGGACCCAGACAAGCTCAAGTGTCGTTTCTACACGGTGATCAAAGTGAGAATGAGCTACCAGGATTGGGGGGCAAGGAGGATAGGAGGGTCTGGCAGAGTC-GGGGAGAAGCCAGGGAGAGTAATAGAGAAATCGGGTCCAGCAGATTAAGTGATGCGAGAGCTGCCCATCTTCCAACCAGCACACCCCTAGACGTTGACACTGCATCGGAGTCAGGCCAAGATCCGCAGGACAGTCGAAGGTCAGCTGACGCCCTGCTCAGGCTGCAAGCTATGGCAGGAATCCTGGAAGAACAAGGCTCAGACACGGACACCCCCAGGGTGTACAATGACAGAGATCTTCTAGAC

</alignment>
